# Supplementary material for: Toward Sustainable Radioactive Waste Management: Geopolymerization of Sewage Sludge Ash as a Viable Solution
Source: ACS Omega. 2025 Feb 19;10(8):7683–96. doi: 10.1021/acsomega.4c07195 (PMC11886906; doi:10.1021/acsomega.4c07195)
Supplement: Supplementary file 2 — ao4c07195_si_002.xlsx [file ao4c07195_si_002.xlsx]

## Sheet: raw data from Fig4a-10BA
Table 42 Raw data of the diffractogram of geopolymers with the addition of SSA from Barueri with 10% MK
2theta	counts (square root)
5	391
5.02	370
5.04	381
5.06	348
5.08	353
5.1	343
5.12	324
5.14	346
5.16	318
5.18	292
5.2	340
5.22	319
5.24	285
5.26	282
5.28	292
5.3	292
5.32	272
5.34	262
5.36	247
5.38	276
5.4	245
5.42	241
5.44	227
5.46	245
5.48	247
5.5	231
5.52	218
5.54	227
5.56	234
5.58	224
5.6	225
5.62	218
5.64	196
5.66	214
5.68	239
5.7	206
5.72	205
5.74	210
5.76	201
5.78	204
5.8	228
5.82	215
5.84	221
5.86	196
5.88	196
5.9	223
5.92	225
5.94	223
5.96	194
5.98	231
6	201
6.02	179
6.04	210
6.06	192
6.08	175
6.1	177
6.12	192
6.14	200
6.16	214
6.18	197
6.2	200
6.22	190
6.24	191
6.26	195
6.28	173
6.3	188
6.32	179
6.34	163
6.36	210
6.38	189
6.4	217
6.42	184
6.44	178
6.46	167
6.48	198
6.5	170
6.52	152
6.54	165
6.56	185
6.58	169
6.6	190
6.62	180
6.64	144
6.66	151
6.68	182
6.7	157
6.72	188
6.74	201
6.76	176
6.78	151
6.8	176
6.82	164
6.84	158
6.86	144
6.88	196
6.9	156
6.92	170
6.94	178
6.96	158
6.98	185
7	156
7.02	156
7.04	154
7.06	161
7.08	144
7.1	134
7.12	167
7.14	154
7.16	154
7.18	153
7.2	147
7.22	160
7.24	178
7.26	168
7.28	166
7.3	179
7.32	161
7.34	164
7.36	145
7.38	154
7.4	144
7.42	140
7.44	158
7.46	154
7.48	174
7.5	151
7.52	157
7.54	148
7.56	150
7.58	156
7.6	143
7.62	148
7.64	136
7.66	162
7.68	131
7.7	154
7.72	151
7.74	151
7.76	163
7.78	171
7.8	138
7.82	145
7.84	109
7.86	148
7.88	143
7.9	135
7.92	150
7.94	127
7.96	138
7.98	142
8	145
8.02	147
8.04	125
8.06	128
8.08	149
8.1	151
8.12	136
8.14	142
8.16	130
8.18	146
8.2	133
8.22	138
8.24	143
8.26	147
8.28	142
8.3	149
8.32	151
8.34	124
8.36	130
8.38	143
8.4	150
8.42	135
8.44	130
8.46	133
8.48	113
8.5	156
8.52	160
8.54	153
8.56	137
8.58	126
8.6	134
8.62	137
8.64	147
8.66	133
8.68	152
8.7	138
8.72	151
8.74	134
8.76	151
8.78	152
8.8	194
8.82	185
8.84	169
8.86	143
8.88	165
8.9	146
8.92	140
8.94	136
8.96	120
8.98	143
9	132
9.02	161
9.04	149
9.06	133
9.08	142
9.1	124
9.12	125
9.14	128
9.16	141
9.18	124
9.2	127
9.22	146
9.24	124
9.26	111
9.28	117
9.3	117
9.32	113
9.34	122
9.36	117
9.38	133
9.4	120
9.42	104
9.44	149
9.46	111
9.48	139
9.5	126
9.52	126
9.54	118
9.56	121
9.58	109
9.6	124
9.62	116
9.64	134
9.66	131
9.68	148
9.7	110
9.72	116
9.74	121
9.76	118
9.78	119
9.8	120
9.82	119
9.84	114
9.86	127
9.88	111
9.9	121
9.92	116
9.94	118
9.96	121
9.98	114
10	130
10.02	119
10.04	126
10.06	124
10.08	133
10.1	132
10.12	113
10.14	116
10.16	124
10.18	131
10.2	120
10.22	110
10.24	125
10.26	114
10.28	107
10.3	140
10.32	90
10.34	117
10.36	109
10.38	120
10.4	110
10.42	114
10.44	118
10.46	115
10.48	104
10.5	127
10.52	107
10.54	95
10.56	114
10.58	142
10.6	135
10.62	100
10.64	134
10.66	124
10.68	89
10.7	100
10.72	111
10.74	95
10.76	139
10.78	117
10.8	92
10.82	105
10.84	79
10.86	106
10.88	125
10.9	108
10.92	88
10.94	98
10.96	82
10.98	113
11	108
11.02	115
11.04	117
11.06	113
11.08	113
11.1	97
11.12	101
11.14	104
11.16	107
11.18	118
11.2	125
11.22	100
11.24	96
11.26	95
11.28	107
11.3	95
11.32	97
11.34	111
11.36	101
11.38	97
11.4	108
11.42	111
11.44	88
11.46	115
11.48	99
11.5	106
11.52	95
11.54	100
11.56	96
11.58	99
11.6	109
11.62	108
11.64	95
11.66	110
11.68	117
11.7	81
11.72	98
11.74	108
11.76	96
11.78	116
11.8	83
11.82	79
11.84	83
11.86	111
11.88	105
11.9	112
11.92	89
11.94	89
11.96	94
11.98	113
12	98
12.02	116
12.04	99
12.06	97
12.08	101
12.1	108
12.12	104
12.14	93
12.16	94
12.18	97
12.2	102
12.22	105
12.24	108
12.26	97
12.28	104
12.3	97
12.32	111
12.34	108
12.36	93
12.38	89
12.4	96
12.42	105
12.44	91
12.46	111
12.48	98
12.5	89
12.52	97
12.54	82
12.56	115
12.58	119
12.6	100
12.62	102
12.64	96
12.66	105
12.68	96
12.7	99
12.72	82
12.74	89
12.76	97
12.78	101
12.8	94
12.82	89
12.84	80
12.86	99
12.88	92
12.9	95
12.92	88
12.94	91
12.96	101
12.98	94
13	102
13.02	87
13.04	87
13.06	82
13.08	89
13.1	94
13.12	95
13.14	104
13.16	107
13.18	98
13.2	72
13.22	90
13.24	83
13.26	84
13.28	87
13.3	99
13.32	91
13.34	87
13.36	97
13.38	97
13.4	92
13.42	92
13.44	93
13.46	89
13.48	85
13.5	87
13.52	84
13.54	78
13.56	85
13.58	113
13.6	96
13.62	96
13.64	99
13.66	102
13.68	118
13.7	117
13.72	97
13.74	91
13.76	112
13.78	80
13.8	90
13.82	98
13.84	90
13.86	87
13.88	98
13.9	87
13.92	100
13.94	84
13.96	93
13.98	113
14	90
14.02	83
14.04	93
14.06	88
14.08	94
14.1	113
14.12	95
14.14	74
14.16	86
14.18	83
14.2	105
14.22	93
14.24	81
14.26	91
14.28	93
14.3	75
14.32	92
14.34	97
14.36	72
14.38	83
14.4	97
14.42	115
14.44	78
14.46	95
14.48	85
14.5	91
14.52	81
14.54	97
14.56	96
14.58	89
14.6	104
14.62	88
14.64	98
14.66	75
14.68	89
14.7	86
14.72	84
14.74	86
14.76	74
14.78	92
14.8	88
14.82	80
14.84	95
14.86	80
14.88	91
14.9	86
14.92	79
14.94	88
14.96	85
14.98	62
15	85
15.02	91
15.04	95
15.06	87
15.08	93
15.1	91
15.12	89
15.14	106
15.16	88
15.18	110
15.2	91
15.22	74
15.24	84
15.26	97
15.28	83
15.3	99
15.32	79
15.34	85
15.36	69
15.38	90
15.4	76
15.42	85
15.44	79
15.46	97
15.48	74
15.5	82
15.52	99
15.54	90
15.56	92
15.58	86
15.6	86
15.62	88
15.64	86
15.66	90
15.68	87
15.7	84
15.72	75
15.74	83
15.76	84
15.78	101
15.8	80
15.82	94
15.84	92
15.86	91
15.88	97
15.9	85
15.92	82
15.94	82
15.96	84
15.98	88
16	78
16.02	87
16.04	91
16.06	108
16.08	83
16.1	81
16.12	98
16.14	85
16.16	101
16.18	85
16.2	76
16.22	85
16.24	87
16.26	91
16.28	78
16.3	78
16.32	110
16.34	107
16.36	98
16.38	100
16.4	64
16.42	94
16.44	92
16.46	96
16.48	82
16.5	73
16.52	98
16.54	65
16.56	87
16.58	85
16.6	90
16.62	105
16.64	76
16.66	98
16.68	92
16.7	91
16.72	91
16.74	83
16.76	79
16.78	75
16.8	72
16.82	79
16.84	83
16.86	86
16.88	88
16.9	85
16.92	75
16.94	92
16.96	86
16.98	109
17	71
17.02	68
17.04	108
17.06	90
17.08	115
17.1	72
17.12	94
17.14	84
17.16	94
17.18	75
17.2	90
17.22	96
17.24	83
17.26	71
17.28	97
17.3	94
17.32	107
17.34	88
17.36	75
17.38	83
17.4	78
17.42	108
17.44	106
17.46	82
17.48	86
17.5	104
17.52	91
17.54	90
17.56	89
17.58	89
17.6	89
17.62	67
17.64	91
17.66	90
17.68	90
17.7	85
17.72	88
17.74	86
17.76	93
17.78	98
17.8	107
17.82	98
17.84	70
17.86	84
17.88	80
17.9	89
17.92	73
17.94	85
17.96	104
17.98	85
18	106
18.02	96
18.04	93
18.06	94
18.08	97
18.1	106
18.12	96
18.14	88
18.16	89
18.18	100
18.2	96
18.22	81
18.24	105
18.26	94
18.28	91
18.3	81
18.32	91
18.34	114
18.36	91
18.38	88
18.4	80
18.42	94
18.44	98
18.46	97
18.48	102
18.5	91
18.52	98
18.54	89
18.56	87
18.58	93
18.6	86
18.62	87
18.64	84
18.66	69
18.68	79
18.7	93
18.72	87
18.74	97
18.76	79
18.78	97
18.8	108
18.82	78
18.84	120
18.86	98
18.88	74
18.9	100
18.92	83
18.94	105
18.96	89
18.98	93
19	75
19.02	98
19.04	90
19.06	86
19.08	100
19.1	74
19.12	108
19.14	88
19.16	74
19.18	95
19.2	76
19.22	79
19.24	89
19.26	94
19.28	98
19.3	95
19.32	96
19.34	89
19.36	82
19.38	97
19.4	94
19.42	88
19.44	107
19.46	94
19.48	93
19.5	100
19.52	85
19.54	102
19.56	93
19.58	105
19.6	82
19.62	69
19.64	89
19.66	94
19.68	99
19.7	91
19.72	87
19.74	94
19.76	94
19.78	118
19.8	102
19.82	92
19.84	94
19.86	92
19.88	118
19.9	100
19.92	95
19.94	99
19.96	108
19.98	105
20	96
20.02	97
20.04	108
20.06	92
20.08	92
20.1	98
20.12	99
20.14	114
20.16	107
20.18	118
20.2	100
20.22	87
20.24	100
20.26	105
20.28	109
20.3	116
20.32	131
20.34	105
20.36	101
20.38	126
20.4	104
20.42	112
20.44	94
20.46	102
20.48	106
20.5	114
20.52	133
20.54	116
20.56	107
20.58	113
20.6	111
20.62	121
20.64	122
20.66	117
20.68	140
20.7	137
20.72	145
20.74	150
20.76	173
20.78	240
20.8	331
20.82	634
20.84	800
20.86	908
20.88	838
20.9	611
20.92	466
20.94	333
20.96	247
20.98	201
21	171
21.02	200
21.04	191
21.06	182
21.08	142
21.1	122
21.12	132
21.14	109
21.16	96
21.18	107
21.2	96
21.22	104
21.24	109
21.26	116
21.28	94
21.3	95
21.32	93
21.34	96
21.36	91
21.38	92
21.4	93
21.42	90
21.44	83
21.46	86
21.48	110
21.5	95
21.52	89
21.54	82
21.56	126
21.58	102
21.6	100
21.62	90
21.64	101
21.66	93
21.68	100
21.7	104
21.72	82
21.74	100
21.76	96
21.78	89
21.8	105
21.82	102
21.84	109
21.86	122
21.88	104
21.9	95
21.92	111
21.94	119
21.96	114
21.98	108
22	93
22.02	104
22.04	102
22.06	100
22.08	95
22.1	96
22.12	95
22.14	100
22.16	100
22.18	108
22.2	116
22.22	109
22.24	115
22.26	100
22.28	113
22.3	117
22.32	98
22.34	104
22.36	93
22.38	95
22.4	107
22.42	106
22.44	107
22.46	114
22.48	114
22.5	96
22.52	106
22.54	104
22.56	95
22.58	108
22.6	113
22.62	100
22.64	99
22.66	100
22.68	94
22.7	101
22.72	91
22.74	82
22.76	92
22.78	98
22.8	100
22.82	101
22.84	99
22.86	92
22.88	96
22.9	106
22.92	95
22.94	91
22.96	97
22.98	106
23	121
23.02	115
23.04	96
23.06	99
23.08	99
23.1	90
23.12	91
23.14	105
23.16	101
23.18	96
23.2	99
23.22	95
23.24	106
23.26	100
23.28	79
23.3	105
23.32	96
23.34	123
23.36	112
23.38	127
23.4	130
23.42	105
23.44	112
23.46	113
23.48	89
23.5	127
23.52	102
23.54	114
23.56	120
23.58	116
23.6	117
23.62	118
23.64	104
23.66	109
23.68	116
23.7	109
23.72	124
23.74	99
23.76	114
23.78	113
23.8	107
23.82	105
23.84	109
23.86	114
23.88	113
23.9	109
23.92	116
23.94	121
23.96	93
23.98	98
24	126
24.02	94
24.04	107
24.06	99
24.08	128
24.1	96
24.12	97
24.14	90
24.16	118
24.18	107
24.2	88
24.22	105
24.24	93
24.26	118
24.28	119
24.3	99
24.32	123
24.34	108
24.36	123
24.38	100
24.4	102
24.42	86
24.44	98
24.46	75
24.48	90
24.5	97
24.52	109
24.54	91
24.56	108
24.58	96
24.6	104
24.62	101
24.64	92
24.66	114
24.68	98
24.7	112
24.72	109
24.74	101
24.76	99
24.78	101
24.8	127
24.82	124
24.84	121
24.86	118
24.88	101
24.9	100
24.92	109
24.94	106
24.96	102
24.98	113
25	119
25.02	112
25.04	117
25.06	113
25.08	117
25.1	121
25.12	108
25.14	96
25.16	110
25.18	105
25.2	124
25.22	105
25.24	125
25.26	123
25.28	137
25.3	136
25.32	112
25.34	127
25.36	127
25.38	124
25.4	107
25.42	119
25.44	114
25.46	119
25.48	116
25.5	114
25.52	122
25.54	107
25.56	136
25.58	136
25.6	144
25.62	121
25.64	100
25.66	127
25.68	130
25.7	104
25.72	122
25.74	136
25.76	118
25.78	113
25.8	125
25.82	138
25.84	120
25.86	124
25.88	137
25.9	162
25.92	136
25.94	120
25.96	138
25.98	131
26	139
26.02	128
26.04	131
26.06	130
26.08	153
26.1	112
26.12	123
26.14	118
26.16	126
26.18	140
26.2	119
26.22	134
26.24	145
26.26	142
26.28	146
26.3	147
26.32	161
26.34	156
26.36	175
26.38	206
26.4	220
26.42	279
26.44	337
26.46	397
26.48	407
26.5	431
26.52	521
26.54	622
26.56	715
26.58	1096
26.6	1886
26.62	2983
26.64	3828
26.66	3800
26.68	2745
26.7	2307
26.72	2112
26.74	1511
26.76	873
26.78	667
26.8	681
26.82	574
26.84	549
26.86	450
26.88	337
26.9	281
26.92	231
26.94	204
26.96	182
26.98	166
27	192
27.02	189
27.04	202
27.06	195
27.08	173
27.1	187
27.12	170
27.14	164
27.16	163
27.18	168
27.2	151
27.22	157
27.24	183
27.26	120
27.28	126
27.3	159
27.32	152
27.34	173
27.36	158
27.38	165
27.4	160
27.42	150
27.44	175
27.46	172
27.48	189
27.5	194
27.52	192
27.54	186
27.56	188
27.58	156
27.6	133
27.62	143
27.64	139
27.66	126
27.68	139
27.7	124
27.72	135
27.74	106
27.76	141
27.78	145
27.8	112
27.82	124
27.84	119
27.86	131
27.88	140
27.9	116
27.92	138
27.94	124
27.96	137
27.98	128
28	108
28.02	91
28.04	127
28.06	118
28.08	122
28.1	107
28.12	118
28.14	101
28.16	117
28.18	110
28.2	112
28.22	128
28.24	89
28.26	119
28.28	99
28.3	115
28.32	101
28.34	104
28.36	89
28.38	108
28.4	112
28.42	117
28.44	125
28.46	113
28.48	130
28.5	111
28.52	93
28.54	95
28.56	117
28.58	97
28.6	92
28.62	104
28.64	111
28.66	93
28.68	89
28.7	108
28.72	107
28.74	112
28.76	101
28.78	113
28.8	96
28.82	127
28.84	107
28.86	99
28.88	113
28.9	101
28.92	107
28.94	100
28.96	96
28.98	99
29	134
29.02	134
29.04	137
29.06	125
29.08	127
29.1	128
29.12	108
29.14	114
29.16	143
29.18	121
29.2	134
29.22	130
29.24	137
29.26	112
29.28	114
29.3	111
29.32	117
29.34	124
29.36	105
29.38	133
29.4	117
29.42	96
29.44	118
29.46	112
29.48	113
29.5	121
29.52	82
29.54	122
29.56	109
29.58	101
29.6	91
29.62	120
29.64	80
29.66	107
29.68	95
29.7	101
29.72	116
29.74	100
29.76	112
29.78	98
29.8	104
29.82	102
29.84	118
29.86	116
29.88	105
29.9	117
29.92	120
29.94	108
29.96	113
29.98	109
30	100
30.02	89
30.04	98
30.06	101
30.08	106
30.1	99
30.12	91
30.14	98
30.16	108
30.18	101
30.2	108
30.22	102
30.24	98
30.26	106
30.28	91
30.3	105
30.32	111
30.34	96
30.36	95
30.38	109
30.4	113
30.42	110
30.44	99
30.46	99
30.48	106
30.5	112
30.52	111
30.54	99
30.56	95
30.58	95
30.6	97
30.62	87
30.64	99
30.66	100
30.68	115
30.7	92
30.72	99
30.74	99
30.76	115
30.78	111
30.8	115
30.82	126
30.84	118
30.86	105
30.88	114
30.9	94
30.92	106
30.94	95
30.96	93
30.98	96
31	116
31.02	92
31.04	95
31.06	105
31.08	99
31.1	102
31.12	96
31.14	104
31.16	90
31.18	78
31.2	95
31.22	107
31.24	104
31.26	94
31.28	99
31.3	82
31.32	86
31.34	107
31.36	88
31.38	97
31.4	100
31.42	89
31.44	104
31.46	85
31.48	100
31.5	88
31.52	76
31.54	101
31.56	94
31.58	99
31.6	90
31.62	85
31.64	82
31.66	104
31.68	83
31.7	80
31.72	95
31.74	111
31.76	68
31.78	98
31.8	102
31.82	94
31.84	99
31.86	70
31.88	94
31.9	93
31.92	82
31.94	76
31.96	89
31.98	79
32	78
32.02	95
32.04	83
32.06	87
32.08	93
32.1	71
32.12	74
32.14	81
32.16	71
32.18	87
32.2	81
32.22	90
32.24	86
32.26	86
32.28	85
32.3	76
32.32	84
32.34	80
32.36	100
32.38	90
32.4	97
32.42	78
32.44	91
32.46	88
32.48	90
32.5	87
32.52	95
32.54	97
32.56	81
32.58	89
32.6	70
32.62	75
32.64	92
32.66	76
32.68	73
32.7	93
32.72	78
32.74	83
32.76	89
32.78	91
32.8	97
32.82	67
32.84	84
32.86	85
32.88	80
32.9	82
32.92	75
32.94	68
32.96	90
32.98	101
33	81
33.02	84
33.04	85
33.06	85
33.08	59
33.1	81
33.12	86
33.14	98
33.16	82
33.18	76
33.2	89
33.22	76
33.24	84
33.26	99
33.28	84
33.3	81
33.32	73
33.34	79
33.36	84
33.38	76
33.4	70
33.42	80
33.44	90
33.46	71
33.48	84
33.5	81
33.52	86
33.54	75
33.56	102
33.58	83
33.6	65
33.62	89
33.64	69
33.66	80
33.68	89
33.7	89
33.72	59
33.74	65
33.76	89
33.78	80
33.8	85
33.82	87
33.84	120
33.86	128
33.88	99
33.9	96
33.92	89
33.94	106
33.96	113
33.98	90
34	100
34.02	87
34.04	80
34.06	76
34.08	75
34.1	92
34.12	81
34.14	73
34.16	93
34.18	87
34.2	80
34.22	91
34.24	70
34.26	92
34.28	75
34.3	86
34.32	67
34.34	74
34.36	84
34.38	87
34.4	72
34.42	81
34.44	88
34.46	89
34.48	78
34.5	106
34.52	81
34.54	83
34.56	86
34.58	75
34.6	82
34.62	85
34.64	65
34.66	75
34.68	94
34.7	91
34.72	107
34.74	92
34.76	74
34.78	82
34.8	85
34.82	94
34.84	70
34.86	65
34.88	82
34.9	74
34.92	64
34.94	76
34.96	80
34.98	74
35	83
35.02	74
35.04	73
35.06	75
35.08	68
35.1	71
35.12	91
35.14	75
35.16	67
35.18	76
35.2	78
35.22	101
35.24	85
35.26	86
35.28	72
35.3	70
35.32	95
35.34	80
35.36	74
35.38	81
35.4	91
35.42	66
35.44	70
35.46	96
35.48	85
35.5	79
35.52	89
35.54	73
35.56	86
35.58	76
35.6	87
35.62	76
35.64	96
35.66	91
35.68	86
35.7	93
35.72	90
35.74	80
35.76	83
35.78	63
35.8	82
35.82	79
35.84	96
35.86	87
35.88	68
35.9	73
35.92	75
35.94	89
35.96	85
35.98	75
36	79
36.02	84
36.04	74
36.06	82
36.08	78
36.1	63
36.12	82
36.14	67
36.16	53
36.18	78
36.2	64
36.22	64
36.24	83
36.26	69
36.28	70
36.3	78
36.32	74
36.34	87
36.36	85
36.38	91
36.4	88
36.42	92
36.44	101
36.46	91
36.48	140
36.5	184
36.52	241
36.54	339
36.56	307
36.58	221
36.6	190
36.62	212
36.64	221
36.66	188
36.68	130
36.7	111
36.72	87
36.74	101
36.76	106
36.78	97
36.8	110
36.82	111
36.84	85
36.86	72
36.88	87
36.9	85
36.92	86
36.94	90
36.96	70
36.98	73
37	75
37.02	69
37.04	69
37.06	80
37.08	85
37.1	72
37.12	65
37.14	68
37.16	71
37.18	64
37.2	66
37.22	72
37.24	63
37.26	81
37.28	55
37.3	75
37.32	76
37.34	82
37.36	69
37.38	62
37.4	61
37.42	66
37.44	57
37.46	59
37.48	61
37.5	78
37.52	81
37.54	68
37.56	66
37.58	73
37.6	78
37.62	68
37.64	55
37.66	72
37.68	79
37.7	74
37.72	62
37.74	82
37.76	73
37.78	71
37.8	60
37.82	76
37.84	79
37.86	74
37.88	49
37.9	56
37.92	79
37.94	76
37.96	85
37.98	67
38	52
38.02	58
38.04	71
38.06	72
38.08	55
38.1	78
38.12	56
38.14	53
38.16	70
38.18	65
38.2	73
38.22	73
38.24	59
38.26	67
38.28	72
38.3	66
38.32	56
38.34	70
38.36	62
38.38	78
38.4	86
38.42	69
38.44	75
38.46	72
38.48	60
38.5	56
38.52	54
38.54	61
38.56	74
38.58	61
38.6	63
38.62	56
38.64	53
38.66	65
38.68	67
38.7	62
38.72	65
38.74	69
38.76	60
38.78	62
38.8	64
38.82	63
38.84	48
38.86	73
38.88	59
38.9	45
38.92	68
38.94	58
38.96	61
38.98	61
39	66
39.02	63
39.04	62
39.06	59
39.08	49
39.1	60
39.12	54
39.14	66
39.16	60
39.18	56
39.2	61
39.22	63
39.24	73
39.26	75
39.28	81
39.3	72
39.32	87
39.34	74
39.36	89
39.38	96
39.4	114
39.42	176
39.44	283
39.46	320
39.48	239
39.5	159
39.52	141
39.54	158
39.56	195
39.58	161
39.6	130
39.62	83
39.64	83
39.66	74
39.68	84
39.7	58
39.72	73
39.74	75
39.76	76
39.78	60
39.8	67
39.82	58
39.84	50
39.86	71
39.88	58
39.9	71
39.92	64
39.94	58
39.96	80
39.98	82
40	58
40.02	65
40.04	71
40.06	70
40.08	66
40.1	62
40.12	56
40.14	54
40.16	58
40.18	73
40.2	73
40.22	73
40.24	93
40.26	105
40.28	118
40.3	146
40.32	120
40.34	98
40.36	93
40.38	75
40.4	104
40.42	94
40.44	74
40.46	71
40.48	62
40.5	84
40.52	53
40.54	65
40.56	57
40.58	55
40.6	70
40.62	73
40.64	65
40.66	54
40.68	64
40.7	60
40.72	67
40.74	50
40.76	52
40.78	55
40.8	68
40.82	62
40.84	44
40.86	55
40.88	52
40.9	57
40.92	52
40.94	68
40.96	76
40.98	63
41	73
41.02	57
41.04	52
41.06	62
41.08	63
41.1	70
41.12	59
41.14	46
41.16	52
41.18	57
41.2	67
41.22	60
41.24	48
41.26	40
41.28	57
41.3	50
41.32	53
41.34	52
41.36	52
41.38	61
41.4	50
41.42	46
41.44	50
41.46	54
41.48	46
41.5	57
41.52	59
41.54	54
41.56	54
41.58	56
41.6	58
41.62	56
41.64	52
41.66	68
41.68	54
41.7	64
41.72	63
41.74	43
41.76	67
41.78	48
41.8	57
41.82	55
41.84	63
41.86	49
41.88	62
41.9	57
41.92	50
41.94	69
41.96	61
41.98	58
42	60
42.02	49
42.04	57
42.06	65
42.08	55
42.1	48
42.12	61
42.14	56
42.16	63
42.18	69
42.2	57
42.22	57
42.24	60
42.26	72
42.28	76
42.3	78
42.32	73
42.34	73
42.36	83
42.38	123
42.4	137
42.42	148
42.44	167
42.46	176
42.48	145
42.5	109
42.52	105
42.54	143
42.56	128
42.58	108
42.6	99
42.62	88
42.64	93
42.66	69
42.68	66
42.7	74
42.72	66
42.74	70
42.76	57
42.78	61
42.8	59
42.82	72
42.84	67
42.86	63
42.88	76
42.9	59
42.92	53
42.94	59
42.96	78
42.98	66
43	59
43.02	49
43.04	57
43.06	55
43.08	53
43.1	52
43.12	58
43.14	50
43.16	72
43.18	52
43.2	50
43.22	49
43.24	48
43.26	60
43.28	44
43.3	49
43.32	47
43.34	58
43.36	58
43.38	58
43.4	59
43.42	55
43.44	61
43.46	62
43.48	33
43.5	46
43.52	67
43.54	53
43.56	54
43.58	55
43.6	45
43.62	53
43.64	66
43.66	49
43.68	73
43.7	52
43.72	56
43.74	55
43.76	59
43.78	49
43.8	61
43.82	59
43.84	57
43.86	70
43.88	65
43.9	45
43.92	46
43.94	71
43.96	58
43.98	41
44	52
44.02	50
44.04	61
44.06	50
44.08	53
44.1	60
44.12	68
44.14	66
44.16	55
44.18	58
44.2	43
44.22	65
44.24	40
44.26	64
44.28	61
44.3	53
44.32	50
44.34	50
44.36	57
44.38	48
44.4	59
44.42	54
44.44	56
44.46	54
44.48	61
44.5	57
44.52	53
44.54	57
44.56	56
44.58	48
44.6	57
44.62	64
44.64	63
44.66	61
44.68	60
44.7	68
44.72	56
44.74	52
44.76	47
44.78	48
44.8	68
44.82	53
44.84	55
44.86	59
44.88	63
44.9	47
44.92	59
44.94	60
[truncated: 1,253 more rows]

## Sheet: raw data from Fig4b-30BA
Table 43 Raw data of the diffractogram of geopolymers with the addition of SSA from Barueri with 30% MK
2theta	counts (square root)
5	357
5.02	379
5.04	401
5.06	399
5.08	353
5.1	306
5.12	349
5.14	307
5.16	323
5.18	311
5.2	293
5.22	297
5.24	296
5.26	319
5.28	255
5.3	272
5.32	299
5.34	246
5.36	244
5.38	267
5.4	266
5.42	271
5.44	248
5.46	247
5.48	239
5.5	235
5.52	236
5.54	234
5.56	217
5.58	234
5.6	227
5.62	225
5.64	218
5.66	227
5.68	214
5.7	198
5.72	213
5.74	225
5.76	223
5.78	225
5.8	240
5.82	188
5.84	167
5.86	203
5.88	209
5.9	180
5.92	237
5.94	220
5.96	204
5.98	204
6	212
6.02	190
6.04	191
6.06	197
6.08	175
6.1	203
6.12	178
6.14	200
6.16	206
6.18	208
6.2	189
6.22	179
6.24	186
6.26	218
6.28	188
6.3	191
6.32	182
6.34	192
6.36	193
6.38	169
6.4	179
6.42	170
6.44	163
6.46	194
6.48	160
6.5	176
6.52	173
6.54	174
6.56	176
6.58	160
6.6	158
6.62	171
6.64	176
6.66	187
6.68	164
6.7	173
6.72	184
6.74	162
6.76	158
6.78	179
6.8	175
6.82	151
6.84	163
6.86	175
6.88	154
6.9	197
6.92	166
6.94	166
6.96	193
6.98	170
7	176
7.02	189
7.04	146
7.06	149
7.08	154
7.1	152
7.12	152
7.14	149
7.16	137
7.18	183
7.2	174
7.22	156
7.24	151
7.26	158
7.28	144
7.3	159
7.32	136
7.34	149
7.36	157
7.38	170
7.4	141
7.42	166
7.44	152
7.46	173
7.48	159
7.5	157
7.52	133
7.54	163
7.56	183
7.58	154
7.6	128
7.62	166
7.64	175
7.66	141
7.68	146
7.7	162
7.72	149
7.74	177
7.76	163
7.78	161
7.8	153
7.82	123
7.84	132
7.86	148
7.88	135
7.9	130
7.92	174
7.94	164
7.96	156
7.98	150
8	132
8.02	154
8.04	161
8.06	140
8.08	139
8.1	149
8.12	148
8.14	125
8.16	132
8.18	140
8.2	150
8.22	136
8.24	135
8.26	149
8.28	139
8.3	144
8.32	142
8.34	119
8.36	124
8.38	130
8.4	116
8.42	141
8.44	148
8.46	136
8.48	143
8.5	138
8.52	112
8.54	126
8.56	145
8.58	142
8.6	143
8.62	131
8.64	134
8.66	147
8.68	140
8.7	153
8.72	166
8.74	173
8.76	158
8.78	177
8.8	142
8.82	150
8.84	182
8.86	267
8.88	387
8.9	357
8.92	260
8.94	192
8.96	162
8.98	154
9	160
9.02	137
9.04	146
9.06	160
9.08	137
9.1	147
9.12	121
9.14	139
9.16	133
9.18	111
9.2	116
9.22	114
9.24	101
9.26	114
9.28	123
9.3	119
9.32	115
9.34	139
9.36	118
9.38	123
9.4	145
9.42	116
9.44	106
9.46	132
9.48	125
9.5	114
9.52	117
9.54	130
9.56	119
9.58	110
9.6	127
9.62	111
9.64	109
9.66	119
9.68	113
9.7	122
9.72	132
9.74	122
9.76	115
9.78	105
9.8	99
9.82	92
9.84	105
9.86	119
9.88	120
9.9	122
9.92	109
9.94	122
9.96	123
9.98	108
10	109
10.02	115
10.04	114
10.06	110
10.08	108
10.1	109
10.12	116
10.14	107
10.16	99
10.18	121
10.2	98
10.22	110
10.24	116
10.26	96
10.28	121
10.3	111
10.32	93
10.34	95
10.36	107
10.38	96
10.4	126
10.42	133
10.44	117
10.46	115
10.48	106
10.5	117
10.52	116
10.54	111
10.56	119
10.58	126
10.6	109
10.62	113
10.64	106
10.66	109
10.68	122
10.7	111
10.72	95
10.74	99
10.76	98
10.78	112
10.8	94
10.82	101
10.84	119
10.86	96
10.88	104
10.9	100
10.92	111
10.94	111
10.96	91
10.98	104
11	110
11.02	106
11.04	111
11.06	101
11.08	99
11.1	112
11.12	123
11.14	105
11.16	116
11.18	110
11.2	106
11.22	99
11.24	114
11.26	116
11.28	117
11.3	95
11.32	106
11.34	96
11.36	127
11.38	117
11.4	94
11.42	108
11.44	114
11.46	102
11.48	105
11.5	105
11.52	92
11.54	88
11.56	94
11.58	93
11.6	117
11.62	99
11.64	112
11.66	107
11.68	110
11.7	91
11.72	99
11.74	87
11.76	109
11.78	106
11.8	78
11.82	91
11.84	87
11.86	109
11.88	108
11.9	89
11.92	81
11.94	92
11.96	83
11.98	92
12	99
12.02	101
12.04	96
12.06	99
12.08	87
12.1	98
12.12	91
12.14	86
12.16	88
12.18	91
12.2	81
12.22	98
12.24	101
12.26	90
12.28	89
12.3	116
12.32	118
12.34	111
12.36	123
12.38	105
12.4	110
12.42	100
12.44	90
12.46	106
12.48	93
12.5	99
12.52	85
12.54	95
12.56	119
12.58	92
12.6	99
12.62	92
12.64	100
12.66	92
12.68	99
12.7	90
12.72	101
12.74	96
12.76	82
12.78	93
12.8	91
12.82	88
12.84	91
12.86	113
12.88	86
12.9	93
12.92	100
12.94	92
12.96	98
12.98	94
13	84
13.02	81
13.04	87
13.06	92
13.08	87
13.1	101
13.12	86
13.14	86
13.16	99
13.18	88
13.2	93
13.22	102
13.24	74
13.26	86
13.28	88
13.3	79
13.32	73
13.34	110
13.36	92
13.38	104
13.4	92
13.42	89
13.44	87
13.46	92
13.48	93
13.5	89
13.52	76
13.54	86
13.56	114
13.58	101
13.6	95
13.62	91
13.64	93
13.66	97
13.68	136
13.7	100
13.72	105
13.74	98
13.76	109
13.78	65
13.8	90
13.82	85
13.84	87
13.86	86
13.88	85
13.9	79
13.92	74
13.94	76
13.96	73
13.98	96
14	80
14.02	88
14.04	97
14.06	83
14.08	87
14.1	102
14.12	97
14.14	102
14.16	79
14.18	97
14.2	84
14.22	91
14.24	81
14.26	89
14.28	78
14.3	86
14.32	73
14.34	99
14.36	95
14.38	70
14.4	82
14.42	90
14.44	70
14.46	82
14.48	89
14.5	86
14.52	93
14.54	84
14.56	94
14.58	76
14.6	79
14.62	82
14.64	99
14.66	89
14.68	96
14.7	111
14.72	97
14.74	79
14.76	87
14.78	73
14.8	92
14.82	108
14.84	79
14.86	90
14.88	100
14.9	93
14.92	89
14.94	88
14.96	91
14.98	106
15	98
15.02	90
15.04	83
15.06	89
15.08	95
15.1	91
15.12	99
15.14	92
15.16	89
15.18	105
15.2	86
15.22	85
15.24	91
15.26	88
15.28	84
15.3	76
15.32	100
15.34	83
15.36	98
15.38	90
15.4	92
15.42	89
15.44	90
15.46	78
15.48	78
15.5	84
15.52	66
15.54	87
15.56	89
15.58	75
15.6	99
15.62	88
15.64	91
15.66	79
15.68	96
15.7	89
15.72	88
15.74	94
15.76	102
15.78	75
15.8	89
15.82	76
15.84	84
15.86	94
15.88	88
15.9	87
15.92	87
15.94	87
15.96	86
15.98	98
16	81
16.02	84
16.04	97
16.06	94
16.08	89
16.1	105
16.12	99
16.14	79
16.16	83
16.18	82
16.2	108
16.22	101
16.24	88
16.26	95
16.28	73
16.3	82
16.32	91
16.34	75
16.36	78
16.38	93
16.4	78
16.42	72
16.44	80
16.46	89
16.48	75
16.5	102
16.52	89
16.54	92
16.56	81
16.58	80
16.6	91
16.62	91
16.64	98
16.66	79
16.68	100
16.7	87
16.72	85
16.74	86
16.76	93
16.78	73
16.8	88
16.82	89
16.84	95
16.86	84
16.88	98
16.9	98
16.92	85
16.94	85
16.96	72
16.98	73
17	88
17.02	83
17.04	87
17.06	106
17.08	86
17.1	86
17.12	102
17.14	86
17.16	97
17.18	90
17.2	92
17.22	80
17.24	82
17.26	98
17.28	106
17.3	90
17.32	83
17.34	120
17.36	91
17.38	66
17.4	91
17.42	87
17.44	97
17.46	87
17.48	102
17.5	82
17.52	76
17.54	90
17.56	101
17.58	89
17.6	90
17.62	91
17.64	88
17.66	81
17.68	83
17.7	96
17.72	104
17.74	148
17.76	147
17.78	235
17.8	214
17.82	167
17.84	156
17.86	138
17.88	116
17.9	92
17.92	104
17.94	104
17.96	94
17.98	92
18	98
18.02	97
18.04	94
18.06	108
18.08	84
18.1	94
18.12	97
18.14	91
18.16	74
18.18	94
18.2	105
18.22	90
18.24	88
18.26	90
18.28	87
18.3	82
18.32	68
18.34	80
18.36	98
18.38	90
18.4	86
18.42	80
18.44	94
18.46	86
18.48	93
18.5	81
18.52	82
18.54	92
18.56	80
18.58	97
18.6	83
18.62	78
18.64	92
18.66	90
18.68	98
18.7	87
18.72	90
18.74	95
18.76	88
18.78	84
18.8	82
18.82	90
18.84	92
18.86	92
18.88	80
18.9	84
18.92	74
18.94	91
18.96	96
18.98	98
19	104
19.02	95
19.04	95
19.06	102
19.08	88
19.1	92
19.12	87
19.14	93
19.16	96
19.18	93
19.2	83
19.22	90
19.24	82
19.26	90
19.28	84
19.3	94
19.32	87
19.34	107
19.36	80
19.38	97
19.4	80
19.42	89
19.44	98
19.46	90
19.48	105
19.5	95
19.52	84
19.54	106
19.56	96
19.58	84
19.6	99
19.62	88
19.64	100
19.66	94
19.68	84
19.7	96
19.72	104
19.74	98
19.76	91
19.78	97
19.8	85
19.82	119
19.84	83
19.86	87
19.88	110
19.9	86
19.92	95
19.94	96
19.96	88
19.98	84
20	92
20.02	105
20.04	84
20.06	70
20.08	100
20.1	95
20.12	96
20.14	79
20.16	91
20.18	80
20.2	95
20.22	96
20.24	114
20.26	115
20.28	97
20.3	117
20.32	102
20.34	107
20.36	82
20.38	107
20.4	109
20.42	107
20.44	110
20.46	87
20.48	92
20.5	101
20.52	96
20.54	100
20.56	85
20.58	102
20.6	128
20.62	120
20.64	128
20.66	115
20.68	164
20.7	149
20.72	142
20.74	152
20.76	182
20.78	197
20.8	312
20.82	462
20.84	603
20.86	792
20.88	1286
20.9	915
20.92	618
20.94	615
20.96	335
20.98	216
21	178
21.02	225
21.04	189
21.06	200
21.08	194
21.1	178
21.12	140
21.14	153
21.16	119
21.18	113
21.2	96
21.22	105
21.24	96
21.26	116
21.28	106
21.3	106
21.32	121
21.34	95
21.36	91
21.38	99
21.4	106
21.42	111
21.44	92
21.46	96
21.48	85
21.5	90
21.52	99
21.54	84
21.56	91
21.58	94
21.6	101
21.62	80
21.64	94
21.66	92
21.68	108
21.7	100
21.72	96
21.74	97
21.76	99
21.78	92
21.8	92
21.82	94
21.84	104
21.86	104
21.88	95
21.9	95
21.92	98
21.94	97
21.96	117
21.98	93
22	101
22.02	93
22.04	91
22.06	93
22.08	99
22.1	75
22.12	96
22.14	93
22.16	98
22.18	102
22.2	98
22.22	105
22.24	96
22.26	100
22.28	89
22.3	88
22.32	89
22.34	114
22.36	106
22.38	94
22.4	108
22.42	109
22.44	100
22.46	91
22.48	106
22.5	108
22.52	95
22.54	102
22.56	98
22.58	93
22.6	113
22.62	115
22.64	92
22.66	75
22.68	86
22.7	100
22.72	102
22.74	104
22.76	97
22.78	97
22.8	91
22.82	101
22.84	102
22.86	83
22.88	104
22.9	96
22.92	92
22.94	101
22.96	102
22.98	107
23	113
23.02	100
23.04	100
23.06	117
23.08	126
23.1	104
23.12	98
23.14	97
23.16	92
23.18	107
23.2	89
23.22	98
23.24	98
23.26	107
23.28	112
23.3	106
23.32	93
23.34	100
23.36	95
23.38	104
23.4	111
23.42	102
23.44	104
23.46	97
23.48	97
23.5	105
23.52	95
23.54	109
23.56	89
23.58	93
23.6	109
23.62	89
23.64	99
23.66	100
23.68	100
23.7	104
23.72	108
23.74	97
23.76	100
23.78	108
23.8	86
23.82	90
23.84	90
23.86	82
23.88	85
23.9	96
23.92	106
23.94	99
23.96	94
23.98	114
24	99
24.02	107
24.04	111
24.06	115
24.08	106
24.1	108
24.12	99
24.14	102
24.16	89
24.18	92
24.2	99
24.22	102
24.24	90
24.26	110
24.28	120
24.3	82
24.32	142
24.34	93
24.36	104
24.38	113
24.4	111
24.42	101
24.44	95
24.46	115
24.48	87
24.5	81
24.52	92
24.54	95
24.56	94
24.58	87
24.6	94
24.62	99
24.64	110
24.66	106
24.68	134
24.7	108
24.72	116
24.74	113
24.76	113
24.78	112
24.8	89
24.82	112
24.84	111
24.86	111
24.88	94
24.9	88
24.92	106
24.94	107
24.96	111
24.98	93
25	120
25.02	120
25.04	110
25.06	106
25.08	120
25.1	108
25.12	102
25.14	96
25.16	98
25.18	106
25.2	102
25.22	109
25.24	93
25.26	110
25.28	117
25.3	127
25.32	125
25.34	127
25.36	124
25.38	114
25.4	120
25.42	140
25.44	117
25.46	114
25.48	113
25.5	120
25.52	102
25.54	118
25.56	124
25.58	145
25.6	128
25.62	121
25.64	146
25.66	146
25.68	139
25.7	136
25.72	121
25.74	137
25.76	146
25.78	138
25.8	131
25.82	122
25.84	130
25.86	127
25.88	122
25.9	135
25.92	126
25.94	112
25.96	111
25.98	136
26	126
26.02	125
26.04	119
26.06	127
26.08	124
26.1	138
26.12	111
26.14	122
26.16	134
26.18	134
26.2	116
26.22	113
26.24	119
26.26	128
26.28	128
26.3	150
26.32	148
26.34	140
26.36	147
26.38	158
26.4	164
26.42	219
26.44	245
26.46	288
26.48	349
26.5	349
26.52	423
26.54	471
26.56	586
26.58	713
26.6	1059
26.62	1424
26.64	2322
26.66	3715
26.68	4276
26.7	2320
26.72	2003
26.74	2399
26.76	1505
26.78	824
26.8	746
26.82	642
26.84	590
26.86	513
26.88	470
26.9	332
26.92	268
26.94	233
26.96	196
26.98	169
27	165
27.02	136
27.04	163
27.06	148
27.08	139
27.1	144
27.12	197
27.14	145
27.16	142
27.18	143
27.2	147
27.22	134
27.24	119
27.26	119
27.28	124
27.3	113
27.32	117
27.34	124
27.36	136
27.38	154
27.4	124
27.42	123
27.44	116
27.46	141
27.48	163
27.5	178
27.52	231
27.54	251
27.56	200
27.58	168
27.6	168
27.62	134
27.64	142
27.66	136
27.68	127
27.7	117
27.72	125
27.74	110
27.76	115
27.78	134
27.8	116
27.82	112
27.84	130
27.86	120
27.88	112
27.9	91
27.92	122
27.94	116
27.96	102
27.98	105
28	99
28.02	117
28.04	126
28.06	126
28.08	113
28.1	117
28.12	105
28.14	112
28.16	108
28.18	101
28.2	100
28.22	105
28.24	93
28.26	97
28.28	114
28.3	109
28.32	111
28.34	99
28.36	89
28.38	97
28.4	112
28.42	114
28.44	110
28.46	120
28.48	106
28.5	116
28.52	118
28.54	110
28.56	111
28.58	111
28.6	107
28.62	92
28.64	114
28.66	108
28.68	96
28.7	116
28.72	107
28.74	120
28.76	94
28.78	127
28.8	118
28.82	89
28.84	88
28.86	104
28.88	99
28.9	95
28.92	110
28.94	94
28.96	101
28.98	110
29	120
29.02	109
29.04	104
29.06	114
29.08	123
29.1	97
29.12	107
29.14	87
29.16	96
29.18	96
29.2	100
29.22	98
29.24	100
29.26	95
29.28	113
29.3	106
29.32	106
29.34	114
29.36	116
29.38	126
29.4	138
29.42	147
29.44	135
29.46	124
29.48	111
29.5	134
29.52	153
29.54	123
29.56	115
29.58	88
29.6	89
29.62	96
29.64	116
29.66	94
29.68	101
29.7	125
29.72	107
29.74	118
29.76	126
29.78	108
29.8	105
29.82	83
29.84	116
29.86	123
29.88	118
29.9	117
29.92	119
29.94	106
29.96	91
29.98	112
30	107
30.02	102
30.04	101
30.06	109
30.08	121
30.1	102
30.12	86
30.14	105
30.16	104
30.18	113
30.2	71
30.22	104
30.24	115
30.26	117
30.28	116
30.3	101
30.32	113
30.34	114
30.36	122
30.38	104
30.4	104
30.42	104
30.44	96
30.46	108
30.48	100
30.5	91
30.52	83
30.54	102
30.56	108
30.58	111
30.6	104
30.62	99
30.64	87
30.66	93
30.68	98
30.7	104
30.72	120
30.74	101
30.76	144
30.78	107
30.8	106
30.82	148
30.84	149
30.86	145
30.88	180
30.9	183
30.92	164
30.94	136
30.96	112
30.98	127
31	136
31.02	126
31.04	101
31.06	98
31.08	90
31.1	107
31.12	96
31.14	115
31.16	104
31.18	99
31.2	90
31.22	81
31.24	97
31.26	86
31.28	73
31.3	96
31.32	80
31.34	96
31.36	94
31.38	101
31.4	88
31.42	84
31.44	83
31.46	95
31.48	102
31.5	111
31.52	96
31.54	89
31.56	83
31.58	93
31.6	82
31.62	94
31.64	97
31.66	80
31.68	91
31.7	114
31.72	107
31.74	80
31.76	89
31.78	80
31.8	101
31.82	84
31.84	81
31.86	105
31.88	94
31.9	93
31.92	73
31.94	91
31.96	90
31.98	84
32	104
32.02	95
32.04	88
32.06	85
32.08	95
32.1	97
32.12	104
32.14	94
32.16	73
32.18	99
32.2	96
32.22	96
32.24	93
32.26	101
32.28	78
32.3	87
32.32	89
32.34	100
32.36	85
32.38	94
32.4	72
32.42	73
32.44	85
32.46	109
32.48	72
32.5	85
32.52	78
32.54	89
32.56	83
32.58	82
32.6	86
32.62	86
32.64	112
32.66	94
32.68	100
32.7	87
32.72	90
32.74	86
32.76	94
32.78	92
32.8	75
32.82	92
32.84	87
32.86	91
32.88	83
32.9	112
32.92	93
32.94	78
32.96	87
32.98	68
33	93
33.02	101
33.04	88
33.06	95
33.08	79
33.1	87
33.12	89
33.14	104
33.16	97
33.18	68
33.2	81
33.22	97
33.24	90
33.26	91
33.28	97
33.3	73
33.32	88
33.34	107
33.36	72
33.38	82
33.4	105
33.42	79
33.44	90
33.46	61
33.48	85
33.5	84
33.52	69
33.54	80
33.56	65
33.58	81
33.6	76
33.62	60
33.64	80
33.66	82
33.68	79
33.7	82
33.72	76
33.74	81
33.76	85
33.78	75
33.8	92
33.82	70
33.84	84
33.86	79
33.88	80
33.9	73
33.92	75
33.94	65
33.96	60
33.98	66
34	76
34.02	83
34.04	75
34.06	85
34.08	72
34.1	84
34.12	84
34.14	76
34.16	67
34.18	65
34.2	75
34.22	71
34.24	83
34.26	80
34.28	86
34.3	91
34.32	60
34.34	78
34.36	88
34.38	98
34.4	69
34.42	74
34.44	83
34.46	90
34.48	80
34.5	63
34.52	64
34.54	75
34.56	76
34.58	75
34.6	80
34.62	71
34.64	64
34.66	68
34.68	81
34.7	89
34.72	75
34.74	69
34.76	84
34.78	78
34.8	71
34.82	69
34.84	74
34.86	82
34.88	76
34.9	78
34.92	72
34.94	68
34.96	69
34.98	78
35	76
35.02	80
35.04	84
35.06	93
35.08	91
35.1	71
35.12	73
35.14	81
35.16	66
35.18	73
35.2	79
35.22	84
35.24	60
35.26	56
35.28	68
35.3	78
35.32	85
35.34	83
35.36	79
35.38	76
35.4	72
35.42	68
35.44	57
35.46	81
35.48	74
35.5	74
35.52	74
35.54	86
35.56	83
35.58	80
35.6	73
35.62	87
35.64	89
35.66	64
35.68	73
35.7	105
35.72	80
35.74	96
35.76	86
35.78	79
35.8	82
35.82	78
35.84	81
35.86	66
35.88	75
35.9	82
35.92	70
35.94	75
35.96	92
35.98	85
36	83
36.02	78
36.04	80
36.06	88
36.08	87
36.1	88
36.12	80
36.14	71
36.16	84
36.18	70
36.2	52
36.22	65
36.24	84
36.26	88
36.28	76
36.3	71
36.32	69
36.34	71
36.36	85
36.38	92
36.4	73
36.42	85
36.44	72
36.46	93
36.48	85
36.5	89
36.52	113
36.54	130
36.56	173
36.58	205
36.6	171
36.62	131
36.64	125
36.66	148
36.68	160
36.7	105
36.72	109
36.74	92
36.76	87
36.78	79
36.8	80
36.82	70
36.84	81
36.86	74
36.88	66
36.9	59
36.92	73
36.94	80
36.96	68
36.98	60
37	67
37.02	73
37.04	81
37.06	62
37.08	61
37.1	61
37.12	73
37.14	67
37.16	76
37.18	79
37.2	56
37.22	74
37.24	87
37.26	68
37.28	73
37.3	63
37.32	56
37.34	61
37.36	65
37.38	69
37.4	70
37.42	53
37.44	58
37.46	81
37.48	69
37.5	59
37.52	52
37.54	58
37.56	72
37.58	65
37.6	50
37.62	62
37.64	55
37.66	69
37.68	70
37.7	76
37.72	73
37.74	61
37.76	59
37.78	64
37.8	68
37.82	69
37.84	74
37.86	80
37.88	66
37.9	76
37.92	62
37.94	50
37.96	72
37.98	60
38	46
38.02	52
38.04	62
38.06	64
38.08	58
38.1	54
38.12	64
38.14	48
38.16	52
38.18	60
38.2	46
38.22	46
38.24	55
38.26	61
38.28	61
38.3	67
38.32	68
38.34	57
38.36	54
38.38	74
38.4	75
38.42	59
38.44	73
38.46	64
38.48	73
38.5	55
38.52	72
38.54	66
38.56	50
38.58	65
38.6	66
38.62	68
38.64	58
38.66	60
38.68	71
38.7	59
38.72	61
38.74	57
38.76	46
38.78	44
38.8	60
38.82	74
38.84	46
38.86	44
38.88	70
38.9	64
38.92	53
38.94	47
38.96	63
38.98	48
39	64
39.02	65
39.04	61
39.06	68
39.08	59
39.1	55
39.12	57
39.14	64
39.16	54
39.18	53
39.2	68
39.22	69
39.24	78
39.26	70
39.28	69
39.3	71
39.32	67
39.34	62
39.36	102
39.38	108
39.4	98
39.42	127
39.44	228
39.46	446
39.48	635
39.5	411
39.52	187
39.54	169
39.56	279
39.58	373
39.6	265
39.62	156
39.64	106
39.66	110
39.68	75
39.7	82
39.72	78
39.74	67
39.76	88
39.78	61
39.8	61
39.82	60
39.84	60
39.86	58
39.88	60
39.9	65
39.92	55
39.94	56
39.96	63
39.98	49
40	66
40.02	65
40.04	60
40.06	49
40.08	55
40.1	66
40.12	55
40.14	49
40.16	58
40.18	63
40.2	76
40.22	71
40.24	73
40.26	116
40.28	114
40.3	115
40.32	130
40.34	89
40.36	82
40.38	79
40.4	84
40.42	96
40.44	83
40.46	69
40.48	67
40.5	65
40.52	67
40.54	54
40.56	61
40.58	60
40.6	53
40.62	56
40.64	52
40.66	53
40.68	45
40.7	66
40.72	42
40.74	70
40.76	47
40.78	67
40.8	69
40.82	55
40.84	57
40.86	59
40.88	86
40.9	65
40.92	50
40.94	61
40.96	50
40.98	58
41	57
41.02	66
41.04	63
41.06	56
41.08	53
41.1	56
41.12	64
41.14	46
41.16	54
41.18	58
41.2	47
41.22	58
41.24	69
41.26	56
41.28	56
41.3	57
41.32	56
41.34	55
41.36	68
41.38	61
41.4	47
41.42	49
41.44	62
41.46	67
41.48	64
41.5	58
41.52	46
41.54	57
41.56	61
41.58	45
41.6	47
41.62	52
41.64	53
41.66	49
41.68	44
41.7	57
41.72	65
41.74	53
41.76	67
41.78	69
41.8	62
41.82	61
41.84	48
41.86	45
41.88	53
41.9	57
41.92	64
41.94	54
41.96	45
41.98	67
42	60
42.02	53
42.04	53
42.06	43
42.08	47
42.1	48
42.12	70
42.14	59
42.16	57
42.18	50
42.2	68
42.22	72
42.24	62
42.26	69
42.28	72
42.3	83
42.32	74
42.34	69
42.36	100
42.38	88
42.4	146
42.42	170
42.44	377
42.46	574
42.48	455
42.5	247
42.52	219
42.54	175
42.56	291
42.58	335
42.6	216
42.62	133
42.64	91
42.66	89
42.68	78
42.7	76
42.72	72
42.74	58
42.76	72
42.78	73
42.8	76
42.82	61
42.84	49
42.86	48
42.88	64
42.9	58
42.92	66
42.94	61
42.96	67
42.98	56
43	58
43.02	48
43.04	52
43.06	48
43.08	55
43.1	66
43.12	49
43.14	71
43.16	63
43.18	64
43.2	65
43.22	67
43.24	66
43.26	66
43.28	48
43.3	50
43.32	57
43.34	54
43.36	48
43.38	65
43.4	50
43.42	47
43.44	62
43.46	46
43.48	68
43.5	62
43.52	54
43.54	54
43.56	61
43.58	43
43.6	52
43.62	56
43.64	54
43.66	56
43.68	54
43.7	66
43.72	52
43.74	47
43.76	64
43.78	60
43.8	52
43.82	46
43.84	56
43.86	75
43.88	65
43.9	63
43.92	55
43.94	54
43.96	48
43.98	69
44	40
44.02	67
44.04	57
44.06	47
44.08	44
44.1	44
44.12	56
44.14	56
44.16	45
44.18	60
44.2	48
44.22	54
44.24	45
44.26	46
44.28	55
44.3	46
44.32	44
44.34	52
44.36	48
44.38	49
44.4	60
44.42	45
44.44	59
44.46	64
44.48	61
44.5	52
44.52	50
44.54	48
44.56	45
44.58	41
44.6	46
44.62	41
44.64	47
44.66	56
44.68	62
44.7	53
44.72	57
44.74	47
44.76	58
44.78	49
44.8	60
44.82	49
44.84	63
44.86	46
44.88	50
44.9	54
44.92	61
44.94	47
[truncated: 1,253 more rows]

## Sheet: raw data from Fig4c-100BA
Table 44 Raw data of the diffractogram of geopolymers with the addition of SSA from Barueri with 100% MK
2theta	counts (square root)
5	359
5.02	361
5.04	365
5.06	363
5.08	352
5.1	354
5.12	323
5.14	315
5.16	335
5.18	317
5.2	299
5.22	311
5.24	311
5.26	288
5.28	265
5.3	312
5.32	286
5.34	270
5.36	250
5.38	267
5.4	246
5.42	278
5.44	224
5.46	243
5.48	219
5.5	247
5.52	231
5.54	231
5.56	243
5.58	237
5.6	218
5.62	213
5.64	215
5.66	223
5.68	213
5.7	216
5.72	225
5.74	173
5.76	226
5.78	193
5.8	175
5.82	206
5.84	226
5.86	193
5.88	204
5.9	221
5.92	200
5.94	184
5.96	219
5.98	196
6	199
6.02	204
6.04	202
6.06	180
6.08	174
6.1	180
6.12	188
6.14	179
6.16	173
6.18	171
6.2	190
6.22	201
6.24	199
6.26	188
6.28	173
6.3	186
6.32	209
6.34	208
6.36	172
6.38	187
6.4	184
6.42	179
6.44	184
6.46	174
6.48	172
6.5	164
6.52	166
6.54	204
6.56	176
6.58	159
6.6	194
6.62	159
6.64	164
6.66	163
6.68	182
6.7	150
6.72	178
6.74	167
6.76	160
6.78	164
6.8	179
6.82	197
6.84	171
6.86	185
6.88	166
6.9	167
6.92	169
6.94	157
6.96	152
6.98	205
7	154
7.02	149
7.04	169
7.06	142
7.08	168
7.1	159
7.12	141
7.14	164
7.16	142
7.18	158
7.2	151
7.22	163
7.24	161
7.26	146
7.28	137
7.3	172
7.32	182
7.34	165
7.36	135
7.38	146
7.4	126
7.42	138
7.44	143
7.46	151
7.48	141
7.5	139
7.52	137
7.54	151
7.56	164
7.58	150
7.6	175
7.62	145
7.64	151
7.66	153
7.68	151
7.7	156
7.72	154
7.74	137
7.76	165
7.78	143
7.8	147
7.82	136
7.84	128
7.86	131
7.88	156
7.9	154
7.92	163
7.94	159
7.96	139
7.98	164
8	171
8.02	144
8.04	135
8.06	146
8.08	138
8.1	136
8.12	141
8.14	152
8.16	118
8.18	142
8.2	136
8.22	137
8.24	127
8.26	144
8.28	132
8.3	130
8.32	128
8.34	117
8.36	137
8.38	142
8.4	132
8.42	120
8.44	136
8.46	123
8.48	147
8.5	135
8.52	132
8.54	158
8.56	144
8.58	139
8.6	146
8.62	133
8.64	126
8.66	141
8.68	141
8.7	140
8.72	144
8.74	124
8.76	148
8.78	147
8.8	127
8.82	142
8.84	130
8.86	135
8.88	119
8.9	133
8.92	132
8.94	158
8.96	132
8.98	141
9	144
9.02	113
9.04	149
9.06	135
9.08	139
9.1	159
9.12	126
9.14	125
9.16	137
9.18	119
9.2	138
9.22	135
9.24	139
9.26	137
9.28	98
9.3	137
9.32	123
9.34	124
9.36	132
9.38	124
9.4	111
9.42	110
9.44	133
9.46	120
9.48	111
9.5	125
9.52	126
9.54	106
9.56	125
9.58	124
9.6	123
9.62	116
9.64	124
9.66	125
9.68	110
9.7	118
9.72	109
9.74	93
9.76	102
9.78	134
9.8	131
9.82	110
9.84	120
9.86	121
9.88	121
9.9	106
9.92	118
9.94	128
9.96	115
9.98	102
10	107
10.02	116
10.04	97
10.06	97
10.08	114
10.1	110
10.12	117
10.14	122
10.16	117
10.18	92
10.2	121
10.22	123
10.24	143
10.26	115
10.28	84
10.3	109
10.32	95
10.34	110
10.36	128
10.38	107
10.4	120
10.42	122
10.44	100
10.46	106
10.48	119
10.5	112
10.52	114
10.54	104
10.56	109
10.58	93
10.6	117
10.62	124
10.64	94
10.66	100
10.68	107
10.7	117
10.72	97
10.74	111
10.76	124
10.78	122
10.8	93
10.82	86
10.84	100
10.86	132
10.88	110
10.9	101
10.92	122
10.94	102
10.96	122
10.98	116
11	87
11.02	104
11.04	94
11.06	110
11.08	107
11.1	102
11.12	84
11.14	88
11.16	95
11.18	95
11.2	107
11.22	94
11.24	112
11.26	100
11.28	97
11.3	97
11.32	97
11.34	88
11.36	99
11.38	123
11.4	93
11.42	104
11.44	110
11.46	109
11.48	98
11.5	89
11.52	109
11.54	102
11.56	86
11.58	95
11.6	74
11.62	98
11.64	93
11.66	99
11.68	106
11.7	98
11.72	94
11.74	121
11.76	111
11.78	117
11.8	121
11.82	110
11.84	86
11.86	105
11.88	91
11.9	121
11.92	106
11.94	100
11.96	109
11.98	92
12	118
12.02	111
12.04	113
12.06	104
12.08	106
12.1	100
12.12	96
12.14	109
12.16	104
12.18	107
12.2	108
12.22	85
12.24	92
12.26	120
12.28	117
12.3	91
12.32	97
12.34	120
12.36	114
12.38	118
12.4	106
12.42	109
12.44	114
12.46	100
12.48	105
12.5	101
12.52	101
12.54	119
12.56	89
12.58	84
12.6	102
12.62	89
12.64	85
12.66	95
12.68	82
12.7	108
12.72	88
12.74	85
12.76	99
12.78	107
12.8	98
12.82	118
12.84	79
12.86	86
12.88	86
12.9	82
12.92	117
12.94	108
12.96	85
12.98	92
13	98
13.02	89
13.04	92
13.06	81
13.08	97
13.1	102
13.12	85
13.14	82
13.16	101
13.18	100
13.2	95
13.22	93
13.24	108
13.26	92
13.28	96
13.3	91
13.32	97
13.34	87
13.36	78
13.38	94
13.4	95
13.42	96
13.44	80
13.46	94
13.48	99
13.5	67
13.52	96
13.54	68
13.56	91
13.58	86
13.6	84
13.62	84
13.64	87
13.66	88
13.68	80
13.7	102
13.72	91
13.74	79
13.76	87
13.78	101
13.8	92
13.82	93
13.84	86
13.86	100
13.88	99
13.9	74
13.92	92
13.94	84
13.96	66
13.98	83
14	98
14.02	90
14.04	105
14.06	71
14.08	82
14.1	94
14.12	78
14.14	85
14.16	74
14.18	76
14.2	70
14.22	86
14.24	86
14.26	92
14.28	84
14.3	94
14.32	89
14.34	83
14.36	84
14.38	88
14.4	73
14.42	81
14.44	94
14.46	78
14.48	85
14.5	70
14.52	72
14.54	95
14.56	100
14.58	74
14.6	76
14.62	81
14.64	82
14.66	87
14.68	78
14.7	83
14.72	102
14.74	91
14.76	72
14.78	85
14.8	104
14.82	98
14.84	87
14.86	101
14.88	81
14.9	83
14.92	92
14.94	68
14.96	87
14.98	88
15	98
15.02	82
15.04	76
15.06	88
15.08	69
15.1	94
15.12	92
15.14	76
15.16	89
15.18	75
15.2	76
15.22	95
15.24	87
15.26	74
15.28	70
15.3	81
15.32	93
15.34	86
15.36	81
15.38	84
15.4	74
15.42	90
15.44	84
15.46	89
15.48	84
15.5	69
15.52	85
15.54	76
15.56	80
15.58	91
15.6	82
15.62	91
15.64	71
15.66	76
15.68	85
15.7	81
15.72	80
15.74	88
15.76	86
15.78	72
15.8	72
15.82	87
15.84	89
15.86	92
15.88	90
15.9	71
15.92	84
15.94	84
15.96	76
15.98	73
16	100
16.02	85
16.04	97
16.06	85
16.08	84
16.1	84
16.12	83
16.14	74
16.16	98
16.18	82
16.2	78
16.22	79
16.24	84
16.26	80
16.28	90
16.3	83
16.32	78
16.34	93
16.36	78
16.38	85
16.4	82
16.42	70
16.44	101
16.46	86
16.48	100
16.5	79
16.52	95
16.54	80
16.56	86
16.58	80
16.6	81
16.62	87
16.64	92
16.66	67
16.68	78
16.7	84
16.72	84
16.74	78
16.76	91
16.78	81
16.8	86
16.82	93
16.84	81
16.86	76
16.88	101
16.9	84
16.92	92
16.94	72
16.96	75
16.98	74
17	79
17.02	81
17.04	80
17.06	88
17.08	95
17.1	86
17.12	85
17.14	91
17.16	60
17.18	87
17.2	89
17.22	100
17.24	79
17.26	101
17.28	87
17.3	76
17.32	79
17.34	90
17.36	94
17.38	85
17.4	80
17.42	78
17.44	94
17.46	88
17.48	90
17.5	85
17.52	92
17.54	66
17.56	84
17.58	78
17.6	89
17.62	90
17.64	105
17.66	87
17.68	88
17.7	94
17.72	86
17.74	81
17.76	99
17.78	86
17.8	80
17.82	99
17.84	84
17.86	89
17.88	89
17.9	93
17.92	90
17.94	105
17.96	95
17.98	101
18	107
18.02	100
18.04	92
18.06	90
18.08	97
18.1	79
18.12	110
18.14	88
18.16	80
18.18	79
18.2	73
18.22	93
18.24	112
18.26	92
18.28	76
18.3	101
18.32	92
18.34	113
18.36	100
18.38	96
18.4	76
18.42	88
18.44	108
18.46	108
18.48	92
18.5	69
18.52	110
18.54	83
18.56	85
18.58	85
18.6	78
18.62	88
18.64	88
18.66	96
18.68	75
18.7	98
18.72	91
18.74	88
18.76	93
18.78	79
18.8	84
18.82	82
18.84	84
18.86	96
18.88	101
18.9	80
18.92	83
18.94	76
18.96	97
18.98	83
19	79
19.02	105
19.04	94
19.06	94
19.08	81
19.1	95
19.12	69
19.14	89
19.16	83
19.18	95
19.2	86
19.22	94
19.24	81
19.26	82
19.28	90
19.3	94
19.32	101
19.34	80
19.36	80
19.38	89
19.4	82
19.42	89
19.44	88
19.46	80
19.48	93
19.5	78
19.52	99
19.54	82
19.56	92
19.58	91
19.6	94
19.62	96
19.64	111
19.66	114
19.68	97
19.7	88
19.72	110
19.74	96
19.76	97
19.78	86
19.8	82
19.82	89
19.84	94
19.86	96
19.88	91
19.9	104
19.92	97
19.94	109
19.96	98
19.98	98
20	108
20.02	114
20.04	93
20.06	90
20.08	91
20.1	100
20.12	102
20.14	95
20.16	82
20.18	96
20.2	102
20.22	108
20.24	111
20.26	99
20.28	102
20.3	104
20.32	101
20.34	99
20.36	105
20.38	89
20.4	86
20.42	123
20.44	123
20.46	98
20.48	89
20.5	104
20.52	93
20.54	92
20.56	112
20.58	106
20.6	107
20.62	110
20.64	96
20.66	113
20.68	121
20.7	126
20.72	133
20.74	140
20.76	167
20.78	186
20.8	159
20.82	195
20.84	255
20.86	386
20.88	498
20.9	475
20.92	369
20.94	304
20.96	244
20.98	164
21	147
21.02	144
21.04	146
21.06	141
21.08	124
21.1	124
21.12	140
21.14	101
21.16	99
21.18	85
21.2	87
21.22	98
21.24	86
21.26	112
21.28	107
21.3	100
21.32	88
21.34	94
21.36	98
21.38	100
21.4	109
21.42	88
21.44	100
21.46	92
21.48	97
21.5	118
21.52	104
21.54	87
21.56	92
21.58	118
21.6	101
21.62	104
21.64	98
21.66	101
21.68	109
21.7	96
21.72	91
21.74	102
21.76	98
21.78	102
21.8	100
21.82	76
21.84	91
21.86	98
21.88	115
21.9	110
21.92	113
21.94	102
21.96	95
21.98	106
22	93
22.02	115
22.04	95
22.06	98
22.08	92
22.1	106
22.12	108
22.14	89
22.16	84
22.18	92
22.2	78
22.22	116
22.24	90
22.26	91
22.28	86
22.3	91
22.32	96
22.34	104
22.36	97
22.38	96
22.4	89
22.42	97
22.44	86
22.46	84
22.48	102
22.5	86
22.52	86
22.54	107
22.56	105
22.58	105
22.6	101
22.62	107
22.64	86
22.66	105
22.68	101
22.7	87
22.72	94
22.74	91
22.76	92
22.78	90
22.8	104
22.82	97
22.84	87
22.86	106
22.88	95
22.9	99
22.92	107
22.94	102
22.96	105
22.98	89
23	91
23.02	97
23.04	100
23.06	95
23.08	112
23.1	123
23.12	120
23.14	99
23.16	111
23.18	115
23.2	117
23.22	107
23.24	84
23.26	98
23.28	87
23.3	85
23.32	110
23.34	92
23.36	125
23.38	81
23.4	109
23.42	87
23.44	111
23.46	95
23.48	99
23.5	93
23.52	109
23.54	118
23.56	111
23.58	104
23.6	110
23.62	94
23.64	102
23.66	107
23.68	102
23.7	100
23.72	110
23.74	101
23.76	111
23.78	88
23.8	98
23.82	119
23.84	111
23.86	99
23.88	100
23.9	110
23.92	107
23.94	108
23.96	108
23.98	105
24	96
24.02	106
24.04	86
24.06	112
24.08	121
24.1	123
24.12	120
24.14	117
24.16	98
24.18	119
24.2	99
24.22	90
24.24	101
24.26	96
24.28	102
24.3	92
24.32	105
24.34	100
24.36	98
24.38	109
24.4	97
24.42	116
24.44	98
24.46	91
24.48	107
24.5	94
24.52	90
24.54	100
24.56	101
24.58	117
24.6	93
24.62	100
24.64	100
24.66	82
24.68	98
24.7	110
24.72	124
24.74	88
24.76	102
24.78	94
24.8	98
24.82	122
24.84	99
24.86	108
24.88	124
24.9	131
24.92	110
24.94	97
24.96	121
24.98	120
25	122
25.02	122
25.04	114
25.06	90
25.08	108
25.1	99
25.12	121
25.14	118
25.16	105
25.18	116
25.2	105
25.22	135
25.24	127
25.26	120
25.28	128
25.3	116
25.32	133
25.34	132
25.36	126
25.38	130
25.4	132
25.42	101
25.44	134
25.46	128
25.48	135
25.5	127
25.52	115
25.54	113
25.56	101
25.58	108
25.6	111
25.62	121
25.64	109
25.66	99
25.68	123
25.7	101
25.72	108
25.74	130
25.76	113
25.78	108
25.8	125
25.82	120
25.84	127
25.86	125
25.88	118
25.9	130
25.92	116
25.94	123
25.96	128
25.98	114
26	131
26.02	132
26.04	120
26.06	127
26.08	127
26.1	138
26.12	127
26.14	122
26.16	128
26.18	135
26.2	121
26.22	122
26.24	126
26.26	137
26.28	150
26.3	149
26.32	137
26.34	138
26.36	141
26.38	140
26.4	170
26.42	187
26.44	221
26.46	268
26.48	343
26.5	357
26.52	423
26.54	484
26.56	468
26.58	538
26.6	709
26.62	1152
26.64	2033
26.66	3193
26.68	3714
26.7	2592
26.72	2035
26.74	2107
26.76	1626
26.78	870
26.8	589
26.82	535
26.84	471
26.86	443
26.88	377
26.9	296
26.92	226
26.94	216
26.96	185
26.98	136
27	119
27.02	146
27.04	134
27.06	145
27.08	106
27.1	109
27.12	114
27.14	107
27.16	106
27.18	128
27.2	127
27.22	113
27.24	126
27.26	108
27.28	124
27.3	117
27.32	106
27.34	120
27.36	118
27.38	116
27.4	109
27.42	108
27.44	111
27.46	157
27.48	114
27.5	137
27.52	131
27.54	116
27.56	121
27.58	118
27.6	128
27.62	122
27.64	141
27.66	128
27.68	122
27.7	110
27.72	126
27.74	101
27.76	124
27.78	110
27.8	120
27.82	134
27.84	99
27.86	123
27.88	101
27.9	94
27.92	120
27.94	117
27.96	119
27.98	122
28	114
28.02	113
28.04	110
28.06	115
28.08	117
28.1	105
28.12	110
28.14	107
28.16	120
28.18	107
28.2	116
28.22	105
28.24	100
28.26	108
28.28	101
28.3	104
28.32	97
28.34	114
28.36	120
28.38	114
28.4	102
28.42	109
28.44	92
28.46	107
28.48	110
28.5	102
28.52	105
28.54	119
28.56	108
28.58	115
28.6	115
28.62	113
28.64	106
28.66	96
28.68	101
28.7	90
28.72	108
28.74	143
28.76	112
28.78	112
28.8	111
28.82	90
28.84	116
28.86	114
28.88	88
28.9	104
28.92	102
28.94	97
28.96	107
28.98	135
29	100
29.02	120
29.04	107
29.06	118
29.08	128
29.1	115
29.12	111
29.14	104
29.16	116
29.18	108
29.2	101
29.22	112
29.24	107
29.26	107
29.28	112
29.3	114
29.32	126
29.34	99
29.36	124
29.38	130
29.4	135
29.42	145
29.44	144
29.46	124
29.48	127
29.5	115
29.52	125
29.54	125
29.56	112
29.58	111
29.6	115
29.62	110
29.64	108
29.66	119
29.68	116
29.7	97
29.72	116
29.74	105
29.76	100
29.78	101
29.8	92
29.82	101
29.84	101
29.86	91
29.88	87
29.9	93
29.92	97
29.94	105
29.96	91
29.98	107
30	95
30.02	94
30.04	85
30.06	81
30.08	96
30.1	110
30.12	98
30.14	112
30.16	92
30.18	93
30.2	97
30.22	125
30.24	90
30.26	96
30.28	94
30.3	91
30.32	97
30.34	93
30.36	94
30.38	94
30.4	93
30.42	96
30.44	84
30.46	91
30.48	107
30.5	71
30.52	91
30.54	95
30.56	90
30.58	109
30.6	115
30.62	97
30.64	91
30.66	76
30.68	98
30.7	90
30.72	97
30.74	105
30.76	95
30.78	98
30.8	98
30.82	100
30.84	111
30.86	95
30.88	90
30.9	87
30.92	88
30.94	93
30.96	87
30.98	92
31	85
31.02	98
31.04	101
31.06	96
31.08	119
31.1	85
31.12	96
31.14	98
31.16	90
31.18	85
31.2	95
31.22	88
31.24	98
31.26	112
31.28	89
31.3	90
31.32	105
31.34	86
31.36	101
31.38	89
31.4	80
31.42	90
31.44	90
31.46	85
31.48	81
31.5	82
31.52	79
31.54	106
31.56	104
31.58	116
31.6	94
31.62	101
31.64	95
31.66	75
31.68	79
31.7	76
31.72	86
31.74	101
31.76	95
31.78	100
31.8	91
31.82	96
31.84	79
31.86	88
31.88	95
31.9	95
31.92	89
31.94	89
31.96	95
31.98	79
32	94
32.02	80
32.04	90
32.06	93
32.08	94
32.1	90
32.12	87
32.14	84
32.16	93
32.18	94
32.2	85
32.22	90
32.24	84
32.26	87
32.28	83
32.3	85
32.32	97
32.34	75
32.36	64
32.38	92
32.4	79
32.42	76
32.44	83
32.46	91
32.48	69
32.5	83
32.52	78
32.54	78
32.56	83
32.58	78
32.6	99
32.62	100
32.64	107
32.66	95
32.68	89
32.7	70
32.72	95
32.74	70
32.76	85
32.78	78
32.8	100
32.82	83
32.84	80
32.86	99
32.88	104
32.9	91
32.92	80
32.94	81
32.96	80
32.98	64
33	80
33.02	90
33.04	74
33.06	100
33.08	92
33.1	97
33.12	89
33.14	91
33.16	87
33.18	70
33.2	70
33.22	97
33.24	81
33.26	92
33.28	86
33.3	85
33.32	85
33.34	83
33.36	89
33.38	86
33.4	79
33.42	98
33.44	76
33.46	90
33.48	84
33.5	70
33.52	70
33.54	84
33.56	74
33.58	67
33.6	69
33.62	88
33.64	91
33.66	101
33.68	84
33.7	89
33.72	84
33.74	80
33.76	83
33.78	84
33.8	88
33.82	88
33.84	109
33.86	84
33.88	108
33.9	95
33.92	90
33.94	73
33.96	69
33.98	88
34	90
34.02	78
34.04	70
34.06	81
34.08	79
34.1	67
34.12	80
34.14	93
34.16	78
34.18	68
34.2	74
34.22	81
34.24	59
34.26	74
34.28	81
34.3	65
34.32	81
34.34	62
34.36	61
34.38	70
34.4	70
34.42	78
34.44	74
34.46	68
34.48	85
34.5	83
34.52	71
34.54	84
34.56	86
34.58	74
34.6	80
34.62	88
34.64	81
34.66	85
34.68	68
34.7	76
34.72	71
34.74	87
34.76	72
34.78	68
34.8	76
34.82	80
34.84	85
34.86	72
34.88	84
34.9	82
34.92	70
34.94	71
34.96	91
34.98	68
35	88
35.02	84
35.04	82
35.06	75
35.08	83
35.1	92
35.12	81
35.14	81
35.16	85
35.18	79
35.2	68
35.22	66
35.24	72
35.26	98
35.28	76
35.3	83
35.32	100
35.34	73
35.36	78
35.38	94
35.4	92
35.42	85
35.44	78
35.46	94
35.48	74
35.5	74
35.52	80
35.54	80
35.56	82
35.58	83
35.6	95
35.62	97
35.64	88
35.66	97
35.68	100
35.7	90
35.72	93
35.74	97
35.76	108
35.78	99
35.8	96
35.82	97
35.84	80
35.86	93
35.88	88
35.9	85
35.92	82
35.94	97
35.96	74
35.98	80
36	81
36.02	93
36.04	63
36.06	69
36.08	73
36.1	75
36.12	74
36.14	70
36.16	64
36.18	85
36.2	71
36.22	74
36.24	67
36.26	75
36.28	82
36.3	89
36.32	80
36.34	95
36.36	85
36.38	105
36.4	116
36.42	123
36.44	138
36.46	147
36.48	178
36.5	256
36.52	436
36.54	694
36.56	1036
36.58	982
36.6	680
36.62	477
36.64	541
36.66	594
36.68	526
36.7	353
36.72	217
36.74	175
36.76	142
36.78	117
36.8	130
36.82	124
36.84	106
36.86	102
36.88	86
36.9	73
36.92	81
36.94	64
36.96	71
36.98	63
37	75
37.02	75
37.04	72
37.06	72
37.08	76
37.1	80
37.12	85
37.14	63
37.16	65
37.18	72
37.2	74
37.22	69
37.24	75
37.26	73
37.28	63
37.3	70
37.32	68
37.34	72
37.36	66
37.38	60
37.4	69
37.42	78
37.44	69
37.46	69
37.48	65
37.5	80
37.52	67
37.54	63
37.56	70
37.58	63
37.6	72
37.62	78
37.64	70
37.66	65
37.68	64
37.7	58
37.72	53
37.74	73
37.76	73
37.78	71
37.8	86
37.82	72
37.84	58
37.86	71
37.88	64
37.9	86
37.92	68
37.94	69
37.96	72
37.98	64
38	67
38.02	61
38.04	63
38.06	62
38.08	81
38.1	72
38.12	69
38.14	69
38.16	74
38.18	74
38.2	73
38.22	65
38.24	58
38.26	52
38.28	59
38.3	56
38.32	70
38.34	67
38.36	74
38.38	62
38.4	72
38.42	55
38.44	70
38.46	62
38.48	61
38.5	72
38.52	67
38.54	75
38.56	66
38.58	63
38.6	79
38.62	62
38.64	66
38.66	61
38.68	69
38.7	64
38.72	54
38.74	58
38.76	67
38.78	72
38.8	70
38.82	60
38.84	72
38.86	69
38.88	75
38.9	53
38.92	48
38.94	65
38.96	60
38.98	52
39	63
39.02	64
39.04	63
39.06	65
39.08	61
39.1	55
39.12	53
39.14	58
39.16	49
39.18	55
39.2	49
39.22	48
39.24	73
39.26	64
39.28	80
39.3	80
39.32	70
39.34	72
39.36	68
39.38	72
39.4	89
39.42	101
39.44	93
39.46	117
39.48	169
39.5	210
39.52	145
39.54	119
39.56	117
39.58	118
39.6	154
39.62	109
39.64	76
39.66	79
39.68	82
39.7	62
39.72	62
39.74	57
39.76	74
39.78	54
39.8	63
39.82	63
39.84	63
39.86	70
39.88	57
39.9	67
39.92	45
39.94	56
39.96	45
39.98	73
40	68
40.02	57
40.04	69
40.06	70
40.08	69
40.1	62
40.12	55
40.14	65
40.16	70
40.18	57
40.2	69
40.22	65
40.24	74
40.26	100
40.28	116
40.3	165
40.32	196
40.34	179
40.36	112
40.38	116
40.4	125
40.42	148
40.44	128
40.46	91
40.48	82
40.5	83
40.52	83
40.54	67
40.56	72
40.58	60
40.6	72
40.62	56
40.64	81
40.66	60
40.68	53
40.7	64
40.72	59
40.74	59
40.76	52
40.78	61
40.8	61
40.82	72
40.84	56
40.86	57
40.88	50
40.9	65
40.92	53
40.94	62
40.96	61
40.98	62
41	64
41.02	78
41.04	57
41.06	48
41.08	65
41.1	58
41.12	60
41.14	43
41.16	56
41.18	56
41.2	61
41.22	62
41.24	58
41.26	66
41.28	57
41.3	59
41.32	62
41.34	57
41.36	60
41.38	65
41.4	62
41.42	50
41.44	45
41.46	55
41.48	54
41.5	58
41.52	58
41.54	58
41.56	52
41.58	63
41.6	59
41.62	47
41.64	52
41.66	52
41.68	40
41.7	38
41.72	39
41.74	61
41.76	62
41.78	45
41.8	56
41.82	56
41.84	57
41.86	49
41.88	57
41.9	63
41.92	55
41.94	43
41.96	47
41.98	61
42	65
42.02	50
42.04	53
42.06	62
42.08	46
42.1	57
42.12	50
42.14	69
42.16	52
42.18	70
42.2	54
42.22	55
42.24	58
42.26	50
42.28	62
42.3	63
42.32	55
42.34	63
42.36	64
42.38	78
42.4	71
42.42	74
42.44	93
42.46	104
42.48	135
42.5	102
42.52	89
42.54	79
42.56	79
42.58	89
42.6	92
42.62	89
42.64	64
42.66	80
42.68	61
42.7	70
42.72	50
42.74	60
42.76	57
42.78	72
42.8	39
42.82	47
42.84	40
42.86	50
42.88	50
42.9	60
42.92	49
42.94	48
42.96	59
42.98	44
43	63
43.02	52
43.04	57
43.06	54
43.08	57
43.1	48
43.12	45
43.14	54
43.16	59
43.18	58
43.2	65
43.22	59
43.24	50
43.26	65
43.28	47
43.3	57
43.32	59
43.34	66
43.36	41
43.38	60
43.4	60
43.42	61
43.44	62
43.46	55
43.48	47
43.5	52
43.52	61
43.54	45
43.56	60
43.58	68
43.6	56
43.62	53
43.64	56
43.66	56
43.68	47
43.7	57
43.72	68
43.74	58
43.76	61
43.78	55
43.8	65
43.82	55
43.84	67
43.86	56
43.88	44
43.9	48
43.92	64
43.94	50
43.96	41
43.98	48
44	41
44.02	49
44.04	66
44.06	65
44.08	50
44.1	60
44.12	64
44.14	52
44.16	55
44.18	58
44.2	53
44.22	50
44.24	52
44.26	44
44.28	41
44.3	53
44.32	54
44.34	57
44.36	50
44.38	44
44.4	43
44.42	48
44.44	60
44.46	49
44.48	48
44.5	48
44.52	52
44.54	49
44.56	58
44.58	53
44.6	67
44.62	69
44.64	57
44.66	56
44.68	70
44.7	55
44.72	58
44.74	56
44.76	55
44.78	54
44.8	57
44.82	62
44.84	56
44.86	68
44.88	50
44.9	61
44.92	53
44.94	65
[truncated: 1,253 more rows]

## Sheet: raw data from Fig4d-standard-MK
Table 45 Raw data of the diffractogram of geopolymers with standard MK
2theta	counts (square root)
5	370
5.02	377
5.04	335
5.06	333
5.08	363
5.1	335
5.12	350
5.14	353
5.16	331
5.18	324
5.2	305
5.22	268
5.24	335
5.26	272
5.28	281
5.3	277
5.32	248
5.34	280
5.36	268
5.38	283
5.4	250
5.42	239
5.44	221
5.46	245
5.48	221
5.5	245
5.52	238
5.54	209
5.56	218
5.58	213
5.6	227
5.62	242
5.64	223
5.66	202
5.68	241
5.7	222
5.72	217
5.74	215
5.76	193
5.78	222
5.8	222
5.82	202
5.84	233
5.86	186
5.88	208
5.9	210
5.92	210
5.94	203
5.96	222
5.98	211
6	202
6.02	198
6.04	205
6.06	220
6.08	216
6.1	197
6.12	201
6.14	215
6.16	199
6.18	194
6.2	196
6.22	179
6.24	195
6.26	223
6.28	198
6.3	195
6.32	202
6.34	203
6.36	170
6.38	223
6.4	200
6.42	182
6.44	191
6.46	175
6.48	190
6.5	187
6.52	197
6.54	186
6.56	183
6.58	192
6.6	183
6.62	189
6.64	188
6.66	203
6.68	176
6.7	198
6.72	169
6.74	166
6.76	185
6.78	153
6.8	168
6.82	182
6.84	177
6.86	179
6.88	146
6.9	160
6.92	174
6.94	190
6.96	187
6.98	183
7	156
7.02	172
7.04	149
7.06	156
7.08	151
7.1	159
7.12	164
7.14	174
7.16	170
7.18	157
7.2	134
7.22	188
7.24	149
7.26	172
7.28	172
7.3	162
7.32	178
7.34	169
7.36	168
7.38	190
7.4	172
7.42	137
7.44	154
7.46	157
7.48	153
7.5	152
7.52	147
7.54	153
7.56	141
7.58	150
7.6	150
7.62	141
7.64	151
7.66	152
7.68	156
7.7	168
7.72	177
7.74	173
7.76	150
7.78	167
7.8	161
7.82	148
7.84	169
7.86	162
7.88	137
7.9	154
7.92	160
7.94	157
7.96	128
7.98	146
8	150
8.02	167
8.04	154
8.06	142
8.08	139
8.1	145
8.12	149
8.14	140
8.16	151
8.18	159
8.2	149
8.22	139
8.24	161
8.26	149
8.28	152
8.3	137
8.32	170
8.34	151
8.36	139
8.38	150
8.4	146
8.42	150
8.44	158
8.46	128
8.48	135
8.5	163
8.52	127
8.54	137
8.56	145
8.58	148
8.6	163
8.62	159
8.64	128
8.66	156
8.68	143
8.7	187
8.72	139
8.74	175
8.76	150
8.78	161
8.8	170
8.82	177
8.84	188
8.86	197
8.88	288
8.9	358
8.92	374
8.94	271
8.96	198
8.98	160
9	153
9.02	152
9.04	154
9.06	169
9.08	158
9.1	147
9.12	138
9.14	125
9.16	126
9.18	144
9.2	137
9.22	148
9.24	128
9.26	132
9.28	134
9.3	146
9.32	144
9.34	122
9.36	108
9.38	159
9.4	134
9.42	119
9.44	123
9.46	135
9.48	139
9.5	130
9.52	111
9.54	133
9.56	127
9.58	132
9.6	139
9.62	123
9.64	128
9.66	130
9.68	132
9.7	122
9.72	148
9.74	144
9.76	110
9.78	135
9.8	134
9.82	125
9.84	137
9.86	122
9.88	141
9.9	118
9.92	96
9.94	127
9.96	138
9.98	131
10	116
10.02	138
10.04	131
10.06	130
10.08	141
10.1	118
10.12	117
10.14	145
10.16	142
10.18	115
10.2	120
10.22	116
10.24	132
10.26	111
10.28	111
10.3	128
10.32	138
10.34	132
10.36	133
10.38	104
10.4	127
10.42	123
10.44	114
10.46	119
10.48	104
10.5	133
10.52	114
10.54	109
10.56	98
10.58	115
10.6	117
10.62	125
10.64	108
10.66	122
10.68	122
10.7	116
10.72	111
10.74	121
10.76	117
10.78	113
10.8	111
10.82	104
10.84	118
10.86	114
10.88	136
10.9	117
10.92	122
10.94	119
10.96	108
10.98	112
11	116
11.02	126
11.04	116
11.06	113
11.08	130
11.1	115
11.12	118
11.14	132
11.16	116
11.18	117
11.2	120
11.22	120
11.24	130
11.26	107
11.28	122
11.3	120
11.32	113
11.34	95
11.36	113
11.38	120
11.4	116
11.42	112
11.44	115
11.46	124
11.48	112
11.5	111
11.52	89
11.54	115
11.56	93
11.58	90
11.6	98
11.62	110
11.64	109
11.66	100
11.68	112
11.7	111
11.72	126
11.74	125
11.76	106
11.78	99
11.8	101
11.82	113
11.84	124
11.86	98
11.88	118
11.9	119
11.92	100
11.94	102
11.96	110
11.98	102
12	134
12.02	105
12.04	113
12.06	126
12.08	134
12.1	128
12.12	100
12.14	102
12.16	124
12.18	112
12.2	116
12.22	130
12.24	133
12.26	115
12.28	110
12.3	115
12.32	110
12.34	127
12.36	130
12.38	119
12.4	127
12.42	111
12.44	124
12.46	112
12.48	117
12.5	113
12.52	132
12.54	107
12.56	99
12.58	93
12.6	107
12.62	99
12.64	81
12.66	98
12.68	89
12.7	110
12.72	113
12.74	101
12.76	93
12.78	101
12.8	90
12.82	131
12.84	96
12.86	92
12.88	106
12.9	89
12.92	106
12.94	101
12.96	98
12.98	93
13	106
13.02	106
13.04	107
13.06	95
13.08	93
13.1	88
13.12	94
13.14	115
13.16	112
13.18	87
13.2	88
13.22	110
13.24	89
13.26	88
13.28	108
13.3	92
13.32	95
13.34	112
13.36	90
13.38	75
13.4	90
13.42	84
13.44	95
13.46	96
13.48	92
13.5	90
13.52	90
13.54	100
13.56	94
13.58	68
13.6	106
13.62	100
13.64	72
13.66	115
13.68	93
13.7	97
13.72	93
13.74	108
13.76	85
13.78	105
13.8	85
13.82	87
13.84	90
13.86	100
13.88	106
13.9	101
13.92	114
13.94	85
13.96	106
13.98	73
14	104
14.02	91
14.04	86
14.06	81
14.08	91
14.1	95
14.12	95
14.14	83
14.16	105
14.18	86
14.2	97
14.22	102
14.24	80
14.26	80
14.28	81
14.3	95
14.32	85
14.34	93
14.36	91
14.38	80
14.4	101
14.42	92
14.44	108
14.46	76
14.48	87
14.5	95
14.52	91
14.54	81
14.56	108
14.58	86
14.6	78
14.62	87
14.64	79
14.66	92
14.68	99
14.7	69
14.72	92
14.74	98
14.76	75
14.78	87
14.8	85
14.82	83
14.84	90
14.86	76
14.88	78
14.9	78
14.92	89
14.94	95
14.96	86
14.98	100
15	84
15.02	89
15.04	102
15.06	84
15.08	91
15.1	85
15.12	83
15.14	88
15.16	76
15.18	89
15.2	92
15.22	68
15.24	68
15.26	96
15.28	78
15.3	94
15.32	86
15.34	89
15.36	90
15.38	84
15.4	76
15.42	79
15.44	78
15.46	98
15.48	85
15.5	84
15.52	83
15.54	82
15.56	88
15.58	92
15.6	84
15.62	86
15.64	94
15.66	87
15.68	96
15.7	97
15.72	84
15.74	85
15.76	92
15.78	88
15.8	66
15.82	94
15.84	100
15.86	80
15.88	81
15.9	81
15.92	78
15.94	83
15.96	89
15.98	99
16	100
16.02	106
16.04	85
16.06	98
16.08	71
16.1	84
16.12	75
16.14	78
16.16	83
16.18	97
16.2	87
16.22	89
16.24	73
16.26	87
16.28	94
16.3	90
16.32	73
16.34	87
16.36	85
16.38	92
16.4	101
16.42	95
16.44	91
16.46	108
16.48	83
16.5	91
16.52	97
16.54	84
16.56	86
16.58	98
16.6	91
16.62	74
16.64	70
16.66	85
16.68	106
16.7	81
16.72	110
16.74	98
16.76	88
16.78	75
16.8	96
16.82	90
16.84	100
16.86	76
16.88	82
16.9	83
16.92	93
16.94	89
16.96	108
16.98	97
17	74
17.02	111
17.04	100
17.06	76
17.08	91
17.1	76
17.12	95
17.14	80
17.16	79
17.18	78
17.2	89
17.22	109
17.24	88
17.26	89
17.28	88
17.3	100
17.32	95
17.34	107
17.36	91
17.38	96
17.4	78
17.42	75
17.44	98
17.46	100
17.48	83
17.5	83
17.52	86
17.54	88
17.56	87
17.58	88
17.6	122
17.62	100
17.64	108
17.66	107
17.68	88
17.7	98
17.72	95
17.74	98
17.76	116
17.78	136
17.8	179
17.82	205
17.84	153
17.86	176
17.88	145
17.9	115
17.92	109
17.94	104
17.96	114
17.98	98
18	98
18.02	99
18.04	113
18.06	95
18.08	93
18.1	95
18.12	95
18.14	86
18.16	88
18.18	85
18.2	92
18.22	87
18.24	85
18.26	89
18.28	114
18.3	96
18.32	102
18.34	102
18.36	110
18.38	84
18.4	95
18.42	84
18.44	94
18.46	89
18.48	82
18.5	94
18.52	91
18.54	96
18.56	76
18.58	88
18.6	110
18.62	97
18.64	80
18.66	83
18.68	79
18.7	79
18.72	81
18.74	98
18.76	93
18.78	89
18.8	95
18.82	76
18.84	85
18.86	81
18.88	96
18.9	90
18.92	89
18.94	87
18.96	88
18.98	87
19	88
19.02	102
19.04	95
19.06	98
19.08	90
19.1	82
19.12	87
19.14	90
19.16	85
19.18	89
19.2	73
19.22	74
19.24	107
19.26	87
19.28	95
19.3	84
19.32	90
19.34	82
19.36	94
19.38	94
19.4	97
19.42	85
19.44	84
19.46	87
19.48	75
19.5	90
19.52	96
19.54	85
19.56	96
19.58	82
19.6	84
19.62	82
19.64	99
19.66	99
19.68	95
19.7	80
19.72	81
19.74	104
19.76	90
19.78	90
19.8	90
19.82	91
19.84	89
19.86	98
19.88	101
19.9	91
19.92	90
19.94	88
19.96	90
19.98	106
20	106
20.02	69
20.04	93
20.06	85
20.08	104
20.1	93
20.12	82
20.14	107
20.16	89
20.18	101
20.2	102
20.22	102
20.24	86
20.26	92
20.28	98
20.3	112
20.32	97
20.34	101
20.36	88
20.38	95
20.4	97
20.42	87
20.44	113
20.46	107
20.48	99
20.5	94
20.52	96
20.54	110
20.56	106
20.58	134
20.6	112
20.62	134
20.64	142
20.66	166
20.68	162
20.7	171
20.72	195
20.74	218
20.76	254
20.78	317
20.8	581
20.82	1013
20.84	1181
20.86	1447
20.88	1564
20.9	1060
20.92	810
20.94	670
20.96	379
20.98	235
21	246
21.02	218
21.04	175
21.06	172
21.08	139
21.1	139
21.12	149
21.14	118
21.16	99
21.18	115
21.2	100
21.22	100
21.24	101
21.26	100
21.28	104
21.3	104
21.32	100
21.34	97
21.36	90
21.38	81
21.4	107
21.42	99
21.44	94
21.46	94
21.48	99
21.5	104
21.52	79
21.54	94
21.56	91
21.58	107
21.6	107
21.62	104
21.64	96
21.66	92
21.68	98
21.7	90
21.72	98
21.74	96
21.76	104
21.78	87
21.8	97
21.82	99
21.84	93
21.86	98
21.88	80
21.9	90
21.92	96
21.94	93
21.96	82
21.98	80
22	69
22.02	76
22.04	92
22.06	79
22.08	93
22.1	95
22.12	102
22.14	92
22.16	89
22.18	97
22.2	94
22.22	73
22.24	94
22.26	101
22.28	99
22.3	92
22.32	96
22.34	102
22.36	95
22.38	111
22.4	73
22.42	106
22.44	84
22.46	86
22.48	87
22.5	93
22.52	101
22.54	99
22.56	80
22.58	89
22.6	94
22.62	81
22.64	104
22.66	90
22.68	88
22.7	89
22.72	96
22.74	101
22.76	95
22.78	90
22.8	93
22.82	81
22.84	71
22.86	89
22.88	87
22.9	106
22.92	82
22.94	93
22.96	99
22.98	100
23	90
23.02	98
23.04	86
23.06	86
23.08	95
23.1	108
23.12	101
23.14	107
23.16	105
23.18	109
23.2	105
23.22	95
23.24	99
23.26	95
23.28	96
23.3	108
23.32	94
23.34	100
23.36	87
23.38	87
23.4	99
23.42	90
23.44	90
23.46	91
23.48	87
23.5	93
23.52	96
23.54	102
23.56	106
23.58	85
23.6	89
23.62	94
23.64	89
23.66	88
23.68	92
23.7	85
23.72	93
23.74	99
23.76	95
23.78	87
23.8	83
23.82	100
23.84	88
23.86	88
23.88	104
23.9	92
23.92	109
23.94	94
23.96	100
23.98	111
24	119
24.02	126
24.04	114
24.06	104
24.08	86
24.1	100
24.12	91
24.14	94
24.16	86
24.18	71
24.2	86
24.22	91
24.24	92
24.26	81
24.28	84
24.3	108
24.32	93
24.34	105
24.36	97
24.38	98
24.4	109
24.42	91
24.44	107
24.46	91
24.48	102
24.5	89
24.52	88
24.54	90
24.56	96
24.58	82
24.6	109
24.62	76
24.64	100
24.66	94
24.68	85
24.7	117
24.72	88
24.74	96
24.76	95
24.78	93
24.8	95
24.82	88
24.84	99
24.86	121
24.88	120
24.9	92
24.92	118
24.94	120
24.96	118
24.98	109
25	112
25.02	108
25.04	110
25.06	101
25.08	92
25.1	90
25.12	81
25.14	101
25.16	90
25.18	111
25.2	106
25.22	113
25.24	108
25.26	117
25.28	130
25.3	102
25.32	121
25.34	123
25.36	107
25.38	105
25.4	98
25.42	101
25.44	124
25.46	115
25.48	109
25.5	123
25.52	105
25.54	96
25.56	106
25.58	108
25.6	134
25.62	97
25.64	93
25.66	115
25.68	104
25.7	100
25.72	110
25.74	116
25.76	124
25.78	115
25.8	136
25.82	120
25.84	111
25.86	90
25.88	127
25.9	133
25.92	116
25.94	120
25.96	115
25.98	124
26	131
26.02	116
26.04	113
26.06	106
26.08	119
26.1	121
26.12	142
26.14	143
26.16	144
26.18	133
26.2	138
26.22	149
26.24	128
26.26	141
26.28	132
26.3	146
26.32	142
26.34	142
26.36	185
26.38	188
26.4	243
26.42	283
26.44	359
26.46	374
26.48	425
26.5	521
26.52	553
26.54	735
26.56	900
26.58	1476
26.6	2964
26.62	5343
26.64	6334
26.66	5482
26.68	4216
26.7	3600
26.72	3172
26.74	2111
26.76	1195
26.78	990
26.8	914
26.82	1068
26.84	1215
26.86	819
26.88	606
26.9	652
26.92	453
26.94	299
26.96	260
26.98	184
27	170
27.02	191
27.04	179
27.06	188
27.08	149
27.1	144
27.12	145
27.14	140
27.16	149
27.18	156
27.2	115
27.22	115
27.24	134
27.26	130
27.28	126
27.3	126
27.32	94
27.34	90
27.36	131
27.38	121
27.4	97
27.42	108
27.44	124
27.46	143
27.48	134
27.5	145
27.52	125
27.54	131
27.56	114
27.58	118
27.6	124
27.62	116
27.64	116
27.66	116
27.68	98
27.7	121
27.72	108
27.74	102
27.76	107
27.78	105
27.8	100
27.82	108
27.84	94
27.86	87
27.88	111
27.9	95
27.92	116
27.94	112
27.96	130
27.98	94
28	111
28.02	96
28.04	100
28.06	82
28.08	88
28.1	91
28.12	123
28.14	86
28.16	86
28.18	112
28.2	100
28.22	112
28.24	118
28.26	95
28.28	107
28.3	111
28.32	99
28.34	98
28.36	100
28.38	86
28.4	107
28.42	99
28.44	96
28.46	95
28.48	100
28.5	99
28.52	82
28.54	110
28.56	105
28.58	86
28.6	100
28.62	108
28.64	82
28.66	94
28.68	91
28.7	90
28.72	79
28.74	86
28.76	107
28.78	96
28.8	80
28.82	91
28.84	86
28.86	106
28.88	91
28.9	106
28.92	84
28.94	82
28.96	98
28.98	115
29	112
29.02	99
29.04	115
29.06	89
29.08	96
29.1	107
29.12	89
29.14	118
29.16	111
29.18	115
29.2	108
29.22	118
29.24	139
29.26	114
29.28	113
29.3	121
29.32	112
29.34	159
29.36	160
29.38	161
29.4	184
29.42	195
29.44	190
29.46	175
29.48	173
29.5	156
29.52	175
29.54	125
29.56	124
29.58	118
29.6	130
29.62	114
29.64	112
29.66	100
29.68	99
29.7	99
29.72	95
29.74	101
29.76	106
29.78	128
29.8	102
29.82	85
29.84	107
29.86	94
29.88	88
29.9	87
29.92	89
29.94	97
29.96	87
29.98	78
30	92
30.02	83
30.04	100
30.06	88
30.08	92
30.1	89
30.12	97
30.14	106
30.16	83
30.18	93
30.2	97
30.22	102
30.24	84
30.26	97
30.28	87
30.3	88
30.32	104
30.34	86
30.36	85
30.38	92
30.4	88
30.42	86
30.44	89
30.46	107
30.48	82
30.5	97
30.52	75
30.54	93
30.56	76
30.58	91
30.6	91
30.62	81
30.64	79
30.66	80
30.68	73
30.7	76
30.72	65
30.74	88
30.76	84
30.78	101
30.8	97
30.82	87
30.84	91
30.86	96
30.88	80
30.9	85
30.92	86
30.94	89
30.96	66
30.98	86
31	74
31.02	91
31.04	81
31.06	90
31.08	89
31.1	82
31.12	87
31.14	66
31.16	91
31.18	61
31.2	92
31.22	85
31.24	79
31.26	82
31.28	79
31.3	66
31.32	78
31.34	80
31.36	79
31.38	96
31.4	91
31.42	86
31.44	82
31.46	83
31.48	72
31.5	85
31.52	68
31.54	81
31.56	95
31.58	82
31.6	89
31.62	85
31.64	71
31.66	80
31.68	83
31.7	84
31.72	72
31.74	73
31.76	68
31.78	83
31.8	99
31.82	82
31.84	62
31.86	79
31.88	74
31.9	83
31.92	76
31.94	81
31.96	61
31.98	96
32	76
32.02	86
32.04	73
32.06	66
32.08	80
32.1	63
32.12	67
32.14	78
32.16	81
32.18	83
32.2	91
32.22	93
32.24	83
32.26	70
32.28	78
32.3	76
32.32	75
32.34	83
32.36	74
32.38	67
32.4	71
32.42	88
32.44	72
32.46	61
32.48	76
32.5	79
32.52	72
32.54	67
32.56	81
32.58	79
32.6	71
32.62	65
32.64	83
32.66	85
32.68	67
32.7	75
32.72	81
32.74	79
32.76	74
32.78	81
32.8	80
32.82	74
32.84	73
32.86	90
32.88	79
32.9	76
32.92	70
32.94	70
32.96	87
32.98	75
33	84
33.02	75
33.04	88
33.06	68
33.08	68
33.1	69
33.12	74
33.14	71
33.16	76
33.18	56
33.2	60
33.22	71
33.24	93
33.26	85
33.28	78
33.3	70
33.32	55
33.34	60
33.36	69
33.38	68
33.4	75
33.42	68
33.44	85
33.46	59
33.48	59
33.5	66
33.52	84
33.54	56
33.56	74
33.58	87
33.6	65
33.62	68
33.64	72
33.66	67
33.68	79
33.7	75
33.72	67
33.74	76
33.76	72
33.78	72
33.8	67
33.82	67
33.84	60
33.86	75
33.88	70
33.9	91
33.92	78
33.94	70
33.96	70
33.98	66
34	60
34.02	66
34.04	58
34.06	58
34.08	60
34.1	59
34.12	68
34.14	66
34.16	53
34.18	56
34.2	60
34.22	63
34.24	80
34.26	72
34.28	60
34.3	57
34.32	52
34.34	59
34.36	56
34.38	60
34.4	64
34.42	63
34.44	69
34.46	72
34.48	72
34.5	54
34.52	66
34.54	69
34.56	64
34.58	61
34.6	61
34.62	60
34.64	53
34.66	67
34.68	70
34.7	70
34.72	70
34.74	68
34.76	68
34.78	74
34.8	55
34.82	64
34.84	69
34.86	76
34.88	97
34.9	66
34.92	68
34.94	59
34.96	74
34.98	57
35	62
35.02	73
35.04	81
35.06	69
35.08	63
35.1	76
35.12	64
35.14	57
35.16	68
35.18	73
35.2	80
35.22	75
35.24	81
35.26	56
35.28	74
35.3	71
35.32	69
35.34	63
35.36	64
35.38	68
35.4	60
35.42	68
35.44	62
35.46	70
35.48	53
35.5	76
35.52	61
35.54	69
35.56	78
35.58	75
35.6	70
35.62	73
35.64	75
35.66	57
35.68	59
35.7	62
35.72	74
35.74	62
35.76	73
35.78	81
35.8	76
35.82	59
35.84	69
35.86	71
35.88	59
35.9	68
35.92	80
35.94	75
35.96	80
35.98	81
36	81
36.02	106
36.04	144
36.06	101
36.08	109
36.1	92
36.12	97
36.14	98
36.16	78
36.18	72
36.2	64
36.22	71
36.24	79
36.26	83
36.28	96
36.3	68
36.32	76
36.34	60
36.36	57
36.38	90
36.4	84
36.42	66
36.44	87
36.46	88
36.48	101
36.5	128
36.52	226
36.54	252
36.56	231
36.58	159
36.6	148
36.62	169
36.64	165
36.66	163
36.68	115
36.7	106
36.72	89
36.74	117
36.76	97
36.78	87
36.8	68
36.82	63
36.84	58
36.86	74
36.88	53
36.9	65
36.92	54
36.94	70
36.96	54
36.98	56
37	49
37.02	52
37.04	63
37.06	61
37.08	61
37.1	72
37.12	49
37.14	57
37.16	49
37.18	62
37.2	65
37.22	48
37.24	56
37.26	67
37.28	59
37.3	56
37.32	72
37.34	55
37.36	58
37.38	48
37.4	63
37.42	59
37.44	47
37.46	66
37.48	60
37.5	71
37.52	62
37.54	49
37.56	57
37.58	60
37.6	59
37.62	59
37.64	50
37.66	65
37.68	49
37.7	69
37.72	58
37.74	55
37.76	59
37.78	78
37.8	39
37.82	60
37.84	68
37.86	61
37.88	62
37.9	59
37.92	58
37.94	66
37.96	50
37.98	47
38	62
38.02	61
38.04	50
38.06	43
38.08	65
38.1	63
38.12	55
38.14	56
38.16	66
38.18	64
38.2	74
38.22	61
38.24	52
38.26	56
38.28	59
38.3	53
38.32	70
38.34	67
38.36	58
38.38	53
38.4	46
38.42	57
38.44	49
38.46	49
38.48	62
38.5	60
38.52	62
38.54	64
38.56	56
38.58	64
38.6	46
38.62	50
38.64	66
38.66	55
38.68	60
38.7	55
38.72	53
38.74	66
38.76	68
38.78	61
38.8	57
38.82	53
38.84	65
38.86	48
38.88	44
38.9	53
38.92	47
38.94	48
38.96	55
38.98	35
39	46
39.02	46
39.04	52
39.06	41
39.08	48
39.1	52
39.12	64
39.14	65
39.16	50
39.18	87
39.2	62
39.22	83
39.24	66
39.26	74
39.28	66
39.3	86
39.32	90
39.34	101
39.36	89
39.38	107
39.4	99
39.42	143
39.44	219
39.46	374
39.48	359
39.5	264
39.52	151
39.54	171
39.56	223
39.58	223
39.6	151
39.62	127
39.64	101
39.66	71
39.68	85
39.7	66
39.72	61
39.74	73
39.76	64
39.78	66
39.8	53
39.82	53
39.84	54
39.86	53
39.88	49
39.9	49
39.92	57
39.94	53
39.96	65
39.98	53
40	67
40.02	56
40.04	53
40.06	53
40.08	61
40.1	48
40.12	65
40.14	64
40.16	73
40.18	79
40.2	66
40.22	87
40.24	90
40.26	125
40.28	192
40.3	189
40.32	154
40.34	101
40.36	101
40.38	114
40.4	135
40.42	126
40.44	87
40.46	81
40.48	74
40.5	57
40.52	71
40.54	63
40.56	61
40.58	70
40.6	47
40.62	52
40.64	47
40.66	52
40.68	63
40.7	46
40.72	50
40.74	49
40.76	49
40.78	62
40.8	68
40.82	58
40.84	69
40.86	49
40.88	60
40.9	53
40.92	63
40.94	57
40.96	55
40.98	60
41	61
41.02	50
41.04	52
41.06	54
41.08	60
41.1	53
41.12	47
41.14	57
41.16	72
41.18	47
41.2	47
41.22	48
41.24	56
41.26	61
41.28	57
41.3	40
41.32	46
41.34	47
41.36	46
41.38	49
41.4	45
41.42	54
41.44	72
41.46	49
41.48	55
41.5	48
41.52	39
41.54	57
41.56	49
41.58	50
41.6	47
41.62	53
41.64	47
41.66	56
41.68	57
41.7	59
41.72	43
41.74	50
41.76	45
41.78	52
41.8	48
41.82	42
41.84	47
41.86	65
41.88	45
41.9	46
41.92	47
41.94	56
41.96	54
41.98	49
42	52
42.02	43
42.04	49
42.06	54
42.08	52
42.1	49
42.12	48
42.14	54
42.16	54
42.18	48
42.2	63
42.22	55
42.24	65
42.26	79
42.28	88
42.3	71
42.32	85
42.34	74
42.36	88
42.38	116
42.4	125
42.42	173
42.44	275
42.46	378
42.48	230
42.5	121
42.52	110
42.54	137
42.56	212
42.58	178
42.6	130
42.62	91
42.64	75
42.66	63
42.68	58
42.7	72
42.72	54
42.74	56
42.76	58
42.78	50
42.8	58
42.82	48
42.84	52
42.86	58
42.88	59
42.9	47
42.92	56
42.94	60
42.96	55
42.98	48
43	57
43.02	45
43.04	55
43.06	56
43.08	46
43.1	56
43.12	58
43.14	50
43.16	52
43.18	53
43.2	65
43.22	58
43.24	57
43.26	63
43.28	53
43.3	59
43.32	59
43.34	52
43.36	63
43.38	60
43.4	64
43.42	62
43.44	46
43.46	47
43.48	38
43.5	36
43.52	43
43.54	64
43.56	38
43.58	56
43.6	42
43.62	42
43.64	39
43.66	32
43.68	42
43.7	48
43.72	49
43.74	43
43.76	36
43.78	61
43.8	39
43.82	47
43.84	52
43.86	60
43.88	36
43.9	53
43.92	47
43.94	53
43.96	47
43.98	43
44	38
44.02	52
44.04	52
44.06	42
44.08	48
44.1	49
44.12	54
44.14	54
44.16	41
44.18	61
44.2	56
44.22	41
44.24	43
44.26	45
44.28	43
44.3	56
44.32	55
44.34	43
44.36	56
44.38	49
44.4	49
44.42	42
44.44	46
44.46	45
44.48	48
44.5	52
44.52	36
44.54	47
44.56	49
44.58	47
44.6	54
44.62	54
44.64	42
44.66	54
44.68	44
44.7	59
44.72	35
44.74	52
44.76	60
44.78	47
44.8	59
44.82	59
44.84	42
44.86	56
44.88	41
44.9	38
44.92	57
44.94	46
[truncated: 1,253 more rows]

## Sheet: raw data from Fig4e-10BP
Table 46 Raw data of the diffractogram of geopolymers with the addition of SSA from Bragança Paulista with 10% MK
2theta	counts (square root)
5	419
5.02	381
5.04	359
5.06	339
5.08	317
5.1	331
5.12	343
5.14	307
5.16	300
5.18	345
5.2	312
5.22	296
5.24	291
5.26	292
5.28	276
5.3	298
5.32	246
5.34	238
5.36	269
5.38	264
5.4	267
5.42	255
5.44	272
5.46	215
5.48	227
5.5	215
5.52	260
5.54	235
5.56	217
5.58	215
5.6	223
5.62	222
5.64	212
5.66	223
5.68	217
5.7	225
5.72	224
5.74	209
5.76	215
5.78	214
5.8	216
5.82	200
5.84	202
5.86	196
5.88	211
5.9	195
5.92	187
5.94	184
5.96	206
5.98	183
6	224
6.02	209
6.04	197
6.06	209
6.08	212
6.1	196
6.12	214
6.14	204
6.16	199
6.18	174
6.2	177
6.22	166
6.24	196
6.26	180
6.28	197
6.3	190
6.32	193
6.34	175
6.36	186
6.38	167
6.4	187
6.42	169
6.44	184
6.46	189
6.48	190
6.5	173
6.52	164
6.54	166
6.56	186
6.58	159
6.6	178
6.62	149
6.64	161
6.66	185
6.68	158
6.7	167
6.72	145
6.74	160
6.76	185
6.78	184
6.8	175
6.82	160
6.84	160
6.86	153
6.88	154
6.9	145
6.92	152
6.94	157
6.96	174
6.98	147
7	138
7.02	165
7.04	162
7.06	166
7.08	148
7.1	163
7.12	157
7.14	143
7.16	159
7.18	163
7.2	167
7.22	163
7.24	159
7.26	152
7.28	142
7.3	151
7.32	149
7.34	152
7.36	142
7.38	164
7.4	160
7.42	161
7.44	163
7.46	153
7.48	148
7.5	151
7.52	135
7.54	162
7.56	167
7.58	143
7.6	141
7.62	140
7.64	131
7.66	136
7.68	134
7.7	137
7.72	143
7.74	128
7.76	154
7.78	132
7.8	162
7.82	130
7.84	135
7.86	166
7.88	143
7.9	140
7.92	150
7.94	118
7.96	136
7.98	151
8	135
8.02	144
8.04	138
8.06	137
8.08	130
8.1	142
8.12	113
8.14	133
8.16	134
8.18	136
8.2	132
8.22	133
8.24	124
8.26	132
8.28	125
8.3	139
8.32	131
8.34	127
8.36	146
8.38	114
8.4	127
8.42	133
8.44	123
8.46	107
8.48	119
8.5	153
8.52	119
8.54	127
8.56	124
8.58	130
8.6	134
8.62	134
8.64	139
8.66	134
8.68	132
8.7	135
8.72	135
8.74	125
8.76	130
8.78	128
8.8	150
8.82	151
8.84	171
8.86	154
8.88	176
8.9	151
8.92	150
8.94	138
8.96	127
8.98	148
9	158
9.02	143
9.04	121
9.06	131
9.08	131
9.1	132
9.12	145
9.14	121
9.16	102
9.18	101
9.2	132
9.22	110
9.24	120
9.26	128
9.28	112
9.3	112
9.32	115
9.34	130
9.36	112
9.38	122
9.4	137
9.42	132
9.44	119
9.46	118
9.48	125
9.5	124
9.52	134
9.54	136
9.56	122
9.58	112
9.6	112
9.62	112
9.64	104
9.66	114
9.68	113
9.7	128
9.72	115
9.74	110
9.76	122
9.78	123
9.8	113
9.82	113
9.84	128
9.86	119
9.88	117
9.9	104
9.92	119
9.94	107
9.96	109
9.98	122
10	118
10.02	106
10.04	121
10.06	91
10.08	99
10.1	104
10.12	122
10.14	111
10.16	106
10.18	104
10.2	107
10.22	106
10.24	99
10.26	111
10.28	104
10.3	106
10.32	118
10.34	108
10.36	110
10.38	125
10.4	126
10.42	120
10.44	126
10.46	106
10.48	101
10.5	131
10.52	102
10.54	119
10.56	107
10.58	112
10.6	111
10.62	108
10.64	104
10.66	121
10.68	90
10.7	97
10.72	116
10.74	104
10.76	127
10.78	106
10.8	107
10.82	114
10.84	108
10.86	106
10.88	114
10.9	104
10.92	107
10.94	109
10.96	104
10.98	110
11	117
11.02	111
11.04	91
11.06	97
11.08	108
11.1	94
11.12	99
11.14	98
11.16	94
11.18	73
11.2	123
11.22	113
11.24	106
11.26	107
11.28	94
11.3	107
11.32	97
11.34	88
11.36	113
11.38	104
11.4	89
11.42	96
11.44	93
11.46	122
11.48	110
11.5	100
11.52	89
11.54	101
11.56	98
11.58	102
11.6	86
11.62	90
11.64	88
11.66	100
11.68	88
11.7	95
11.72	80
11.74	92
11.76	100
11.78	91
11.8	101
11.82	110
11.84	93
11.86	89
11.88	113
11.9	96
11.92	101
11.94	100
11.96	120
11.98	99
12	90
12.02	112
12.04	89
12.06	95
12.08	94
12.1	83
12.12	109
12.14	110
12.16	84
12.18	85
12.2	79
12.22	94
12.24	88
12.26	117
12.28	107
12.3	121
12.32	102
12.34	110
12.36	106
12.38	100
12.4	105
12.42	107
12.44	93
12.46	106
12.48	93
12.5	85
12.52	87
12.54	82
12.56	81
12.58	85
12.6	99
12.62	100
12.64	107
12.66	86
12.68	87
12.7	91
12.72	74
12.74	78
12.76	97
12.78	94
12.8	91
12.82	90
12.84	93
12.86	95
12.88	72
12.9	82
12.92	97
12.94	86
12.96	88
12.98	74
13	96
13.02	86
13.04	83
13.06	98
13.08	97
13.1	104
13.12	107
13.14	68
13.16	85
13.18	86
13.2	83
13.22	75
13.24	82
13.26	88
13.28	85
13.3	88
13.32	78
13.34	79
13.36	95
13.38	76
13.4	81
13.42	92
13.44	101
13.46	106
13.48	76
13.5	113
13.52	106
13.54	88
13.56	93
13.58	86
13.6	78
13.62	104
13.64	98
13.66	101
13.68	102
13.7	98
13.72	92
13.74	92
13.76	90
13.78	110
13.8	104
13.82	94
13.84	98
13.86	88
13.88	81
13.9	99
13.92	80
13.94	86
13.96	89
13.98	117
14	95
14.02	78
14.04	84
14.06	89
14.08	76
14.1	89
14.12	83
14.14	86
14.16	84
14.18	91
14.2	84
14.22	90
14.24	92
14.26	89
14.28	90
14.3	86
14.32	66
14.34	73
14.36	84
14.38	93
14.4	73
14.42	92
14.44	88
14.46	96
14.48	75
14.5	99
14.52	65
14.54	81
14.56	92
14.58	85
14.6	80
14.62	91
14.64	88
14.66	90
14.68	76
14.7	71
14.72	81
14.74	82
14.76	73
14.78	84
14.8	83
14.82	96
14.84	72
14.86	90
14.88	59
14.9	95
14.92	83
14.94	78
14.96	80
14.98	80
15	97
15.02	80
15.04	85
15.06	89
15.08	78
15.1	75
15.12	78
15.14	86
15.16	90
15.18	80
15.2	97
15.22	87
15.24	87
15.26	86
15.28	94
15.3	84
15.32	87
15.34	81
15.36	80
15.38	89
15.4	82
15.42	93
15.44	78
15.46	90
15.48	74
15.5	87
15.52	93
15.54	87
15.56	83
15.58	68
15.6	87
15.62	84
15.64	90
15.66	81
15.68	83
15.7	87
15.72	97
15.74	84
15.76	76
15.78	97
15.8	92
15.82	87
15.84	83
15.86	92
15.88	73
15.9	76
15.92	78
15.94	95
15.96	67
15.98	96
16	85
16.02	87
16.04	79
16.06	84
16.08	74
16.1	91
16.12	74
16.14	81
16.16	83
16.18	83
16.2	81
16.22	90
16.24	79
16.26	83
16.28	85
16.3	83
16.32	74
16.34	83
16.36	85
16.38	97
16.4	85
16.42	74
16.44	66
16.46	94
16.48	82
16.5	94
16.52	79
16.54	99
16.56	84
16.58	104
16.6	85
16.62	86
16.64	95
16.66	82
16.68	87
16.7	89
16.72	93
16.74	89
16.76	85
16.78	76
16.8	83
16.82	87
16.84	79
16.86	92
16.88	107
16.9	94
16.92	92
16.94	95
16.96	99
16.98	85
17	90
17.02	95
17.04	78
17.06	92
17.08	85
17.1	79
17.12	80
17.14	100
17.16	88
17.18	94
17.2	90
17.22	85
17.24	90
17.26	93
17.28	104
17.3	76
17.32	68
17.34	80
17.36	76
17.38	94
17.4	88
17.42	104
17.44	81
17.46	100
17.48	95
17.5	94
17.52	87
17.54	88
17.56	84
17.58	97
17.6	76
17.62	95
17.64	85
17.66	87
17.68	108
17.7	105
17.72	92
17.74	85
17.76	86
17.78	82
17.8	97
17.82	80
17.84	99
17.86	97
17.88	94
17.9	83
17.92	115
17.94	100
17.96	99
17.98	76
18	71
18.02	78
18.04	85
18.06	107
18.08	89
18.1	97
18.12	95
18.14	96
18.16	85
18.18	112
18.2	90
18.22	78
18.24	87
18.26	100
18.28	96
18.3	95
18.32	105
18.34	97
18.36	91
18.38	105
18.4	98
18.42	97
18.44	86
18.46	74
18.48	89
18.5	97
18.52	104
18.54	89
18.56	101
18.58	98
18.6	93
18.62	94
18.64	91
18.66	82
18.68	82
18.7	101
18.72	84
18.74	102
18.76	88
18.78	78
18.8	95
18.82	84
18.84	81
18.86	105
18.88	87
18.9	93
18.92	94
18.94	91
18.96	84
18.98	104
19	84
19.02	93
19.04	108
19.06	95
19.08	89
19.1	88
19.12	90
19.14	75
19.16	83
19.18	89
19.2	86
19.22	82
19.24	98
19.26	82
19.28	81
19.3	109
19.32	95
19.34	88
19.36	91
19.38	79
19.4	90
19.42	95
19.44	105
19.46	88
19.48	94
19.5	102
19.52	86
19.54	79
19.56	86
19.58	91
19.6	90
19.62	90
19.64	99
19.66	115
19.68	114
19.7	120
19.72	89
19.74	87
19.76	104
19.78	99
19.8	106
19.82	105
19.84	95
19.86	93
19.88	105
19.9	91
19.92	98
19.94	99
19.96	90
19.98	91
20	115
20.02	96
20.04	109
20.06	90
20.08	100
20.1	92
20.12	92
20.14	113
20.16	94
20.18	108
20.2	102
20.22	112
20.24	95
20.26	122
20.28	101
20.3	96
20.32	108
20.34	99
20.36	108
20.38	95
20.4	118
20.42	76
20.44	96
20.46	93
20.48	107
20.5	99
20.52	98
20.54	95
20.56	110
20.58	113
20.6	111
20.62	132
20.64	130
20.66	144
20.68	164
20.7	138
20.72	160
20.74	169
20.76	206
20.78	250
20.8	293
20.82	494
20.84	693
20.86	859
20.88	821
20.9	610
20.92	563
20.94	321
20.96	256
20.98	211
21	192
21.02	196
21.04	191
21.06	136
21.08	150
21.1	136
21.12	117
21.14	107
21.16	88
21.18	106
21.2	117
21.22	120
21.24	102
21.26	116
21.28	94
21.3	92
21.32	94
21.34	98
21.36	96
21.38	110
21.4	96
21.42	104
21.44	116
21.46	89
21.48	91
21.5	107
21.52	116
21.54	116
21.56	92
21.58	96
21.6	119
21.62	90
21.64	80
21.66	93
21.68	115
21.7	113
21.72	118
21.74	106
21.76	107
21.78	109
21.8	91
21.82	105
21.84	97
21.86	98
21.88	88
21.9	94
21.92	122
21.94	106
21.96	98
21.98	109
22	117
22.02	99
22.04	110
22.06	105
22.08	133
22.1	114
22.12	126
22.14	92
22.16	107
22.18	100
22.2	90
22.22	93
22.24	88
22.26	87
22.28	112
22.3	123
22.32	107
22.34	96
22.36	99
22.38	101
22.4	105
22.42	101
22.44	113
22.46	107
22.48	84
22.5	98
22.52	118
22.54	92
22.56	124
22.58	90
22.6	90
22.62	88
22.64	89
22.66	104
22.68	99
22.7	115
22.72	119
22.74	97
22.76	112
22.78	94
22.8	112
22.82	120
22.84	110
22.86	98
22.88	110
22.9	88
22.92	121
22.94	99
22.96	106
22.98	85
23	92
23.02	97
23.04	101
23.06	107
23.08	111
23.1	106
23.12	94
23.14	111
23.16	97
23.18	95
23.2	123
23.22	111
23.24	104
23.26	106
23.28	88
23.3	91
23.32	100
23.34	104
23.36	96
23.38	87
23.4	124
23.42	96
23.44	101
23.46	91
23.48	98
23.5	109
23.52	100
23.54	107
23.56	106
23.58	99
23.6	107
23.62	112
23.64	112
23.66	122
23.68	97
23.7	119
23.72	125
23.74	118
23.76	98
23.78	85
23.8	105
23.82	92
23.84	95
23.86	111
23.88	107
23.9	112
23.92	124
23.94	124
23.96	110
23.98	119
24	108
24.02	109
24.04	110
24.06	104
24.08	124
24.1	98
24.12	98
24.14	113
24.16	85
24.18	86
24.2	114
24.22	99
24.24	114
24.26	104
24.28	104
24.3	97
24.32	104
24.34	98
24.36	113
24.38	106
24.4	92
24.42	114
24.44	91
24.46	110
24.48	99
24.5	99
24.52	95
24.54	102
24.56	100
24.58	123
24.6	122
24.62	110
24.64	106
24.66	128
24.68	106
24.7	127
24.72	118
24.74	138
24.76	116
24.78	105
24.8	109
24.82	115
24.84	99
24.86	122
24.88	106
24.9	130
24.92	101
24.94	126
24.96	112
24.98	91
25	102
25.02	90
25.04	104
25.06	110
25.08	114
25.1	121
25.12	107
25.14	114
25.16	105
25.18	112
25.2	133
25.22	110
25.24	126
25.26	118
25.28	118
25.3	142
25.32	136
25.34	135
25.36	127
25.38	124
25.4	127
25.42	113
25.44	109
25.46	119
25.48	120
25.5	112
25.52	150
25.54	140
25.56	128
25.58	112
25.6	179
25.62	190
25.64	180
25.66	163
25.68	162
25.7	146
25.72	128
25.74	113
25.76	134
25.78	111
25.8	128
25.82	121
25.84	144
25.86	138
25.88	138
25.9	121
25.92	142
25.94	160
25.96	149
25.98	138
26	143
26.02	138
26.04	134
26.06	138
26.08	142
26.1	150
26.12	144
26.14	147
26.16	140
26.18	158
26.2	147
26.22	131
26.24	141
26.26	164
26.28	146
26.3	169
26.32	152
26.34	173
26.36	182
26.38	192
26.4	275
26.42	327
26.44	363
26.46	435
26.48	458
26.5	573
26.52	692
26.54	780
26.56	940
26.58	1368
26.6	2282
26.62	4599
26.64	6383
26.66	5360
26.68	3655
26.7	3512
26.72	3259
26.74	1980
26.76	1071
26.78	852
26.8	786
26.82	709
26.84	630
26.86	478
26.88	441
26.9	337
26.92	238
26.94	214
26.96	187
26.98	176
27	159
27.02	163
27.04	164
27.06	165
27.08	172
27.1	144
27.12	147
27.14	158
27.16	123
27.18	157
27.2	131
27.22	152
27.24	161
27.26	148
27.28	157
27.3	140
27.32	119
27.34	158
27.36	166
27.38	167
27.4	178
27.42	196
27.44	233
27.46	341
27.48	387
27.5	404
27.52	464
27.54	322
27.56	300
27.58	307
27.6	224
27.62	175
27.64	136
27.66	162
27.68	146
27.7	157
27.72	172
27.74	144
27.76	169
27.78	194
27.8	138
27.82	107
27.84	167
27.86	170
27.88	143
27.9	128
27.92	113
27.94	147
27.96	115
27.98	130
28	131
28.02	133
28.04	124
28.06	109
28.08	116
28.1	104
28.12	115
28.14	101
28.16	113
28.18	110
28.2	122
28.22	131
28.24	113
28.26	104
28.28	101
28.3	131
28.32	90
28.34	107
28.36	121
28.38	104
28.4	116
28.42	110
28.44	109
28.46	110
28.48	104
28.5	121
28.52	112
28.54	99
28.56	114
28.58	107
28.6	132
28.62	94
28.64	113
28.66	116
28.68	106
28.7	87
28.72	109
28.74	109
28.76	106
28.78	109
28.8	97
28.82	94
28.84	86
28.86	99
28.88	107
28.9	99
28.92	125
28.94	121
28.96	121
28.98	87
29	95
29.02	141
29.04	130
29.06	125
29.08	114
29.1	114
29.12	101
29.14	126
29.16	119
29.18	132
29.2	86
29.22	111
29.24	135
29.26	118
29.28	121
29.3	109
29.32	109
29.34	131
29.36	108
29.38	106
29.4	118
29.42	118
29.44	116
29.46	121
29.48	101
29.5	121
29.52	98
29.54	99
29.56	123
29.58	108
29.6	116
29.62	105
29.64	99
29.66	111
29.68	96
29.7	117
29.72	94
29.74	115
29.76	120
29.78	120
29.8	122
29.82	110
29.84	108
29.86	97
29.88	99
29.9	80
29.92	111
29.94	97
29.96	96
29.98	78
30	100
30.02	95
30.04	97
30.06	100
30.08	95
30.1	95
30.12	91
30.14	79
30.16	121
30.18	101
30.2	102
30.22	85
30.24	107
30.26	93
30.28	102
30.3	89
30.32	94
30.34	110
30.36	90
30.38	90
30.4	93
30.42	96
30.44	89
30.46	94
30.48	87
30.5	105
30.52	105
30.54	99
30.56	86
30.58	114
30.6	105
30.62	84
30.64	84
30.66	86
30.68	89
30.7	109
30.72	106
30.74	104
30.76	110
30.78	100
30.8	114
30.82	96
30.84	100
30.86	101
30.88	109
30.9	72
30.92	109
30.94	106
30.96	85
30.98	93
31	112
31.02	97
31.04	99
31.06	81
31.08	94
31.1	96
31.12	84
31.14	84
31.16	88
31.18	102
31.2	81
31.22	89
31.24	84
31.26	89
31.28	86
31.3	88
31.32	95
31.34	91
31.36	91
31.38	90
31.4	97
31.42	88
31.44	89
31.46	76
31.48	90
31.5	89
31.52	90
31.54	94
31.56	94
31.58	105
31.6	94
31.62	94
31.64	94
31.66	91
31.68	94
31.7	110
31.72	93
31.74	105
31.76	96
31.78	86
31.8	87
31.82	88
31.84	76
31.86	74
31.88	73
31.9	87
31.92	85
31.94	79
31.96	84
31.98	99
32	101
32.02	80
32.04	93
32.06	95
32.08	96
32.1	82
32.12	87
32.14	75
32.16	95
32.18	96
32.2	80
32.22	76
32.24	86
32.26	79
32.28	104
32.3	82
32.32	78
32.34	87
32.36	99
32.38	74
32.4	83
32.42	99
32.44	106
32.46	91
32.48	93
32.5	99
32.52	78
32.54	86
32.56	83
32.58	97
32.6	88
32.62	79
32.64	96
32.66	93
32.68	70
32.7	80
32.72	99
32.74	85
32.76	90
32.78	94
32.8	106
32.82	94
32.84	90
32.86	72
32.88	75
32.9	91
32.92	84
32.94	91
32.96	83
32.98	83
33	84
33.02	81
33.04	85
33.06	93
33.08	93
33.1	102
33.12	83
33.14	94
33.16	92
33.18	95
33.2	81
33.22	91
33.24	78
33.26	88
33.28	78
33.3	84
33.32	84
33.34	84
33.36	85
33.38	88
33.4	90
33.42	81
33.44	82
33.46	69
33.48	69
33.5	78
33.52	68
33.54	78
33.56	95
33.58	70
33.6	71
33.62	96
33.64	68
33.66	66
33.68	72
33.7	78
33.72	79
33.74	74
33.76	85
33.78	94
33.8	84
33.82	94
33.84	84
33.86	84
33.88	104
33.9	91
33.92	89
33.94	92
33.96	76
33.98	85
34	107
34.02	91
34.04	96
34.06	109
34.08	84
34.1	76
34.12	80
34.14	70
34.16	84
34.18	65
34.2	61
34.22	78
34.24	71
34.26	85
34.28	76
34.3	72
34.32	89
34.34	96
34.36	76
34.38	84
34.4	71
34.42	94
34.44	59
34.46	75
34.48	75
34.5	74
34.52	81
34.54	75
34.56	66
34.58	83
34.6	69
34.62	71
34.64	67
34.66	63
34.68	90
34.7	79
34.72	81
34.74	61
34.76	80
34.78	94
34.8	58
34.82	81
34.84	76
34.86	67
34.88	81
34.9	71
34.92	83
34.94	87
34.96	76
34.98	87
35	72
35.02	93
35.04	82
35.06	70
35.08	85
35.1	85
35.12	82
35.14	71
35.16	85
35.18	89
35.2	87
35.22	106
35.24	91
35.26	61
35.28	82
35.3	88
35.32	76
35.34	75
35.36	83
35.38	84
35.4	70
35.42	73
35.44	73
35.46	79
35.48	82
35.5	91
35.52	105
35.54	87
35.56	93
35.58	82
35.6	90
35.62	93
35.64	76
35.66	97
35.68	91
35.7	100
35.72	74
35.74	101
35.76	78
35.78	78
35.8	67
35.82	97
35.84	66
35.86	72
35.88	93
35.9	79
35.92	85
35.94	76
35.96	87
35.98	89
36	75
36.02	73
36.04	86
36.06	84
36.08	83
36.1	84
36.12	70
36.14	87
36.16	78
36.18	88
36.2	66
36.22	67
36.24	68
36.26	72
36.28	82
36.3	80
36.32	79
36.34	86
36.36	74
36.38	89
36.4	106
36.42	109
36.44	109
36.46	116
36.48	156
36.5	183
36.52	348
36.54	518
36.56	463
36.58	262
36.6	225
36.62	281
36.64	298
36.66	281
36.68	158
36.7	136
36.72	113
36.74	121
36.76	96
36.78	102
36.8	82
36.82	85
36.84	83
36.86	90
36.88	75
36.9	93
36.92	86
36.94	79
36.96	76
36.98	82
37	63
37.02	84
37.04	76
37.06	81
37.08	79
37.1	71
37.12	67
37.14	66
37.16	74
37.18	75
37.2	70
37.22	79
37.24	73
37.26	63
37.28	69
37.3	67
37.32	58
37.34	60
37.36	80
37.38	57
37.4	59
37.42	67
37.44	61
37.46	68
37.48	64
37.5	79
37.52	67
37.54	87
37.56	62
37.58	46
37.6	71
37.62	74
37.64	64
37.66	60
37.68	86
37.7	74
37.72	70
37.74	74
37.76	66
37.78	59
37.8	53
37.82	65
37.84	57
37.86	65
37.88	85
37.9	59
37.92	71
37.94	74
37.96	78
37.98	67
38	72
38.02	65
38.04	58
38.06	62
38.08	57
38.1	68
38.12	56
38.14	55
38.16	52
38.18	74
38.2	65
38.22	69
38.24	56
38.26	58
38.28	68
38.3	60
38.32	52
38.34	68
38.36	70
38.38	52
38.4	64
38.42	66
38.44	67
38.46	65
38.48	65
38.5	67
38.52	44
38.54	59
38.56	55
38.58	59
38.6	81
38.62	70
38.64	66
38.66	69
38.68	64
38.7	62
38.72	65
38.74	66
38.76	74
38.78	66
38.8	59
38.82	62
38.84	61
38.86	67
38.88	69
38.9	56
38.92	56
38.94	68
38.96	67
38.98	53
39	61
39.02	62
39.04	61
39.06	62
39.08	63
39.1	69
39.12	67
39.14	58
39.16	69
39.18	71
39.2	74
39.22	59
39.24	70
39.26	85
39.28	76
39.3	68
39.32	85
39.34	94
39.36	92
39.38	114
39.4	137
39.42	185
39.44	233
39.46	297
39.48	331
39.5	192
39.52	138
39.54	144
39.56	186
39.58	213
39.6	164
39.62	111
39.64	114
39.66	89
39.68	61
39.7	78
39.72	69
39.74	80
39.76	81
39.78	58
39.8	60
39.82	56
39.84	71
39.86	55
39.88	58
39.9	62
39.92	69
39.94	78
39.96	69
39.98	50
40	58
40.02	83
40.04	72
40.06	45
40.08	73
40.1	70
40.12	67
40.14	62
40.16	60
40.18	79
40.2	74
40.22	89
40.24	105
40.26	150
40.28	205
40.3	190
40.32	160
40.34	116
40.36	95
40.38	139
40.4	142
40.42	102
40.44	100
40.46	75
40.48	82
40.5	68
40.52	69
40.54	66
40.56	59
40.58	66
40.6	60
40.62	56
40.64	55
40.66	66
40.68	46
40.7	56
40.72	54
40.74	60
40.76	71
40.78	67
40.8	62
40.82	54
40.84	69
40.86	62
40.88	72
40.9	55
40.92	55
40.94	55
40.96	61
40.98	54
41	69
41.02	62
41.04	56
41.06	55
41.08	61
41.1	62
41.12	50
41.14	45
41.16	54
41.18	48
41.2	54
41.22	59
41.24	53
41.26	54
41.28	57
41.3	57
41.32	69
41.34	74
41.36	70
41.38	59
41.4	64
41.42	66
41.44	48
41.46	64
41.48	61
41.5	52
41.52	61
41.54	62
41.56	57
41.58	57
41.6	62
41.62	55
41.64	62
41.66	64
41.68	60
41.7	62
41.72	67
41.74	55
41.76	53
41.78	83
41.8	61
41.82	60
41.84	67
41.86	64
41.88	59
41.9	52
41.92	61
41.94	53
41.96	57
41.98	63
42	46
42.02	55
42.04	64
42.06	65
42.08	58
42.1	64
42.12	57
42.14	54
42.16	50
42.18	54
42.2	60
42.22	78
42.24	69
42.26	85
42.28	65
42.3	71
42.32	84
42.34	74
42.36	81
42.38	90
42.4	125
42.42	145
42.44	200
42.46	227
42.48	169
42.5	125
42.52	128
42.54	132
42.56	141
42.58	156
42.6	106
42.62	75
42.64	71
42.66	80
42.68	58
42.7	44
42.72	58
42.74	67
42.76	63
42.78	61
42.8	55
42.82	53
42.84	69
42.86	48
42.88	52
42.9	54
42.92	46
42.94	50
42.96	64
42.98	54
43	46
43.02	56
43.04	59
43.06	47
43.08	46
43.1	61
43.12	59
43.14	43
43.16	52
43.18	55
43.2	65
43.22	44
43.24	63
43.26	45
43.28	47
43.3	53
43.32	54
43.34	49
43.36	49
43.38	63
43.4	46
43.42	68
43.44	59
43.46	55
43.48	59
43.5	64
43.52	53
43.54	60
43.56	57
43.58	56
43.6	53
43.62	54
43.64	54
43.66	45
43.68	61
43.7	47
43.72	45
43.74	58
43.76	53
43.78	46
43.8	58
43.82	45
43.84	46
43.86	44
43.88	52
43.9	47
43.92	40
43.94	54
43.96	53
43.98	57
44	58
44.02	42
44.04	55
44.06	55
44.08	55
44.1	70
44.12	61
44.14	45
44.16	57
44.18	48
44.2	55
44.22	55
44.24	58
44.26	45
44.28	59
44.3	61
44.32	52
44.34	48
44.36	50
44.38	66
44.4	57
44.42	50
44.44	69
44.46	55
44.48	56
44.5	54
44.52	64
44.54	49
44.56	61
44.58	53
44.6	49
44.62	54
44.64	67
44.66	63
44.68	53
44.7	67
44.72	50
44.74	45
44.76	56
44.78	48
44.8	49
44.82	50
44.84	47
44.86	39
44.88	50
44.9	57
44.92	60
44.94	41
[truncated: 1,253 more rows]

## Sheet: raw data from Fig4f-30BP
Table 47 Raw data of the diffractogram of geopolymers with the addition of SSA from Bragança Paulista with 30% MK
2theta	counts (square root)
5	380
5.02	371
5.04	350
5.06	356
5.08	343
5.1	331
5.12	311
5.14	304
5.16	275
5.18	297
5.2	304
5.22	274
5.24	299
5.26	295
5.28	278
5.3	274
5.32	286
5.34	256
5.36	253
5.38	233
5.4	217
5.42	228
5.44	211
5.46	238
5.48	217
5.5	226
5.52	235
5.54	249
5.56	221
5.58	218
5.6	215
5.62	205
5.64	216
5.66	205
5.68	192
5.7	201
5.72	173
5.74	177
5.76	205
5.78	201
5.8	192
5.82	205
5.84	213
5.86	184
5.88	175
5.9	190
5.92	189
5.94	211
5.96	210
5.98	209
6	163
6.02	184
6.04	182
6.06	200
6.08	210
6.1	177
6.12	190
6.14	189
6.16	192
6.18	172
6.2	171
6.22	208
6.24	174
6.26	160
6.28	178
6.3	175
6.32	156
6.34	153
6.36	190
6.38	177
6.4	184
6.42	195
6.44	153
6.46	208
6.48	195
6.5	172
6.52	154
6.54	182
6.56	150
6.58	162
6.6	162
6.62	186
6.64	168
6.66	161
6.68	166
6.7	162
6.72	149
6.74	173
6.76	185
6.78	160
6.8	156
6.82	166
6.84	170
6.86	166
6.88	164
6.9	149
6.92	164
6.94	163
6.96	161
6.98	159
7	144
7.02	148
7.04	178
7.06	148
7.08	163
7.1	161
7.12	156
7.14	138
7.16	148
7.18	146
7.2	168
7.22	147
7.24	140
7.26	146
7.28	148
7.3	162
7.32	182
7.34	141
7.36	148
7.38	148
7.4	134
7.42	156
7.44	133
7.46	148
7.48	137
7.5	146
7.52	131
7.54	165
7.56	141
7.58	125
7.6	153
7.62	148
7.64	150
7.66	126
7.68	140
7.7	151
7.72	131
7.74	145
7.76	146
7.78	130
7.8	153
7.82	136
7.84	134
7.86	139
7.88	140
7.9	137
7.92	138
7.94	128
7.96	130
7.98	146
8	156
8.02	141
8.04	133
8.06	126
8.08	145
8.1	128
8.12	140
8.14	142
8.16	132
8.18	141
8.2	127
8.22	125
8.24	123
8.26	136
8.28	133
8.3	147
8.32	121
8.34	132
8.36	119
8.38	126
8.4	100
8.42	133
8.44	126
8.46	130
8.48	118
8.5	139
8.52	141
8.54	122
8.56	130
8.58	134
8.6	118
8.62	138
8.64	117
8.66	135
8.68	141
8.7	127
8.72	137
8.74	142
8.76	124
8.78	151
8.8	159
8.82	138
8.84	136
8.86	138
8.88	174
8.9	204
8.92	199
8.94	161
8.96	148
8.98	134
9	143
9.02	146
9.04	154
9.06	140
9.08	138
9.1	128
9.12	134
9.14	125
9.16	116
9.18	117
9.2	122
9.22	108
9.24	142
9.26	119
9.28	116
9.3	128
9.32	126
9.34	126
9.36	128
9.38	106
9.4	119
9.42	105
9.44	122
9.46	133
9.48	117
9.5	116
9.52	104
9.54	124
9.56	125
9.58	119
9.6	130
9.62	111
9.64	123
9.66	97
9.68	123
9.7	109
9.72	120
9.74	98
9.76	117
9.78	125
9.8	108
9.82	106
9.84	121
9.86	119
9.88	108
9.9	100
9.92	109
9.94	98
9.96	128
9.98	125
10	136
10.02	93
10.04	118
10.06	118
10.08	116
10.1	102
10.12	121
10.14	125
10.16	124
10.18	117
10.2	108
10.22	116
10.24	122
10.26	127
10.28	111
10.3	122
10.32	113
10.34	95
10.36	98
10.38	105
10.4	120
10.42	120
10.44	114
10.46	102
10.48	114
10.5	102
10.52	111
10.54	108
10.56	124
10.58	112
10.6	104
10.62	125
10.64	88
10.66	100
10.68	100
10.7	125
10.72	113
10.74	120
10.76	106
10.78	122
10.8	100
10.82	108
10.84	112
10.86	106
10.88	98
10.9	116
10.92	106
10.94	90
10.96	114
10.98	92
11	92
11.02	101
11.04	115
11.06	96
11.08	97
11.1	127
11.12	113
11.14	107
11.16	119
11.18	113
11.2	106
11.22	120
11.24	99
11.26	104
11.28	86
11.3	105
11.32	110
11.34	111
11.36	110
11.38	105
11.4	98
11.42	131
11.44	115
11.46	97
11.48	89
11.5	105
11.52	118
11.54	100
11.56	106
11.58	104
11.6	83
11.62	93
11.64	101
11.66	101
11.68	114
11.7	100
11.72	90
11.74	108
11.76	99
11.78	122
11.8	91
11.82	93
11.84	109
11.86	92
11.88	96
11.9	95
11.92	93
11.94	117
11.96	107
11.98	109
12	100
12.02	118
12.04	96
12.06	85
12.08	92
12.1	85
12.12	100
12.14	95
12.16	85
12.18	99
12.2	111
12.22	86
12.24	93
12.26	104
12.28	123
12.3	104
12.32	93
12.34	87
12.36	106
12.38	118
12.4	109
12.42	117
12.44	104
12.46	89
12.48	110
12.5	98
12.52	111
12.54	101
12.56	114
12.58	79
12.6	90
12.62	107
12.64	83
12.66	84
12.68	110
12.7	99
12.72	93
12.74	83
12.76	107
12.78	100
12.8	87
12.82	99
12.84	84
12.86	93
12.88	96
12.9	101
12.92	95
12.94	78
12.96	98
12.98	96
13	87
13.02	82
13.04	90
13.06	93
13.08	95
13.1	84
13.12	90
13.14	87
13.16	101
13.18	85
13.2	91
13.22	86
13.24	97
13.26	91
13.28	89
13.3	88
13.32	78
13.34	111
13.36	86
13.38	79
13.4	101
13.42	80
13.44	82
13.46	94
13.48	96
13.5	81
13.52	91
13.54	105
13.56	85
13.58	109
13.6	102
13.62	104
13.64	85
13.66	87
13.68	96
13.7	91
13.72	100
13.74	101
13.76	91
13.78	85
13.8	92
13.82	91
13.84	99
13.86	88
13.88	83
13.9	112
13.92	101
13.94	83
13.96	90
13.98	81
14	95
14.02	97
14.04	85
14.06	87
14.08	100
14.1	75
14.12	98
14.14	97
14.16	87
14.18	87
14.2	86
14.22	93
14.24	95
14.26	87
14.28	92
14.3	106
14.32	90
14.34	78
14.36	99
14.38	80
14.4	72
14.42	83
14.44	91
14.46	82
14.48	82
14.5	84
14.52	95
14.54	101
14.56	84
14.58	96
14.6	81
14.62	82
14.64	70
14.66	69
14.68	99
14.7	97
14.72	93
14.74	88
14.76	91
14.78	89
14.8	80
14.82	85
14.84	79
14.86	75
14.88	85
14.9	89
14.92	97
14.94	89
14.96	90
14.98	99
15	88
15.02	86
15.04	73
15.06	105
15.08	88
15.1	82
15.12	89
15.14	92
15.16	83
15.18	96
15.2	98
15.22	86
15.24	88
15.26	88
15.28	102
15.3	78
15.32	93
15.34	89
15.36	93
15.38	84
15.4	95
15.42	71
15.44	98
15.46	91
15.48	82
15.5	88
15.52	88
15.54	90
15.56	87
15.58	81
15.6	70
15.62	93
15.64	87
15.66	79
15.68	94
15.7	93
15.72	85
15.74	94
15.76	79
15.78	84
15.8	75
15.82	97
15.84	97
15.86	89
15.88	86
15.9	87
15.92	97
15.94	89
15.96	88
15.98	90
16	90
16.02	81
16.04	86
16.06	82
16.08	94
16.1	81
16.12	75
16.14	79
16.16	92
16.18	87
16.2	82
16.22	97
16.24	79
16.26	89
16.28	101
16.3	85
16.32	85
16.34	99
16.36	91
16.38	79
16.4	109
16.42	75
16.44	95
16.46	100
16.48	78
16.5	80
16.52	62
16.54	93
16.56	86
16.58	86
16.6	95
16.62	90
16.64	82
16.66	82
16.68	83
16.7	104
16.72	82
16.74	79
16.76	85
16.78	84
16.8	82
16.82	95
16.84	93
16.86	96
16.88	97
16.9	102
16.92	80
16.94	94
16.96	90
16.98	78
17	86
17.02	99
17.04	81
17.06	78
17.08	75
17.1	94
17.12	85
17.14	96
17.16	89
17.18	84
17.2	94
17.22	88
17.24	79
17.26	89
17.28	94
17.3	91
17.32	91
17.34	78
17.36	97
17.38	93
17.4	94
17.42	96
17.44	83
17.46	92
17.48	92
17.5	70
17.52	71
17.54	92
17.56	94
17.58	82
17.6	82
17.62	85
17.64	78
17.66	86
17.68	88
17.7	91
17.72	82
17.74	95
17.76	104
17.78	85
17.8	110
17.82	121
17.84	132
17.86	97
17.88	111
17.9	105
17.92	100
17.94	92
17.96	72
17.98	91
18	111
18.02	101
18.04	92
18.06	84
18.08	87
18.1	112
18.12	107
18.14	104
18.16	102
18.18	102
18.2	89
18.22	88
18.24	76
18.26	80
18.28	90
18.3	72
18.32	85
18.34	105
18.36	90
18.38	89
18.4	93
18.42	84
18.44	100
18.46	81
18.48	73
18.5	78
18.52	92
18.54	94
18.56	83
18.58	92
18.6	64
18.62	76
18.64	99
18.66	73
18.68	71
18.7	82
18.72	105
18.74	100
18.76	96
18.78	81
18.8	85
18.82	94
18.84	73
18.86	91
18.88	86
18.9	94
18.92	90
18.94	86
18.96	73
18.98	96
19	87
19.02	96
19.04	91
19.06	84
19.08	78
19.1	66
19.12	84
19.14	89
19.16	84
19.18	98
19.2	85
19.22	112
19.24	94
19.26	72
19.28	75
19.3	83
19.32	81
19.34	75
19.36	81
19.38	105
19.4	93
19.42	83
19.44	89
19.46	86
19.48	104
19.5	81
19.52	73
19.54	80
19.56	95
19.58	94
19.6	88
19.62	102
19.64	98
19.66	88
19.68	105
19.7	87
19.72	100
19.74	98
19.76	109
19.78	97
19.8	83
19.82	110
19.84	90
19.86	97
19.88	106
19.9	95
19.92	105
19.94	94
19.96	106
19.98	100
20	101
20.02	109
20.04	109
20.06	87
20.08	122
20.1	98
20.12	104
20.14	88
20.16	83
20.18	90
20.2	106
20.22	108
20.24	104
20.26	89
20.28	105
20.3	89
20.32	101
20.34	109
20.36	95
20.38	95
20.4	92
20.42	81
20.44	115
20.46	105
20.48	94
20.5	107
20.52	121
20.54	118
20.56	110
20.58	99
20.6	95
20.62	94
20.64	107
20.66	115
20.68	111
20.7	108
20.72	124
20.74	116
20.76	105
20.78	137
20.8	176
20.82	204
20.84	289
20.86	407
20.88	484
20.9	469
20.92	345
20.94	312
20.96	205
20.98	212
21	171
21.02	163
21.04	170
21.06	151
21.08	142
21.1	142
21.12	120
21.14	134
21.16	120
21.18	99
21.2	112
21.22	106
21.24	91
21.26	98
21.28	90
21.3	99
21.32	95
21.34	96
21.36	89
21.38	101
21.4	97
21.42	89
21.44	89
21.46	98
21.48	110
21.5	98
21.52	94
21.54	79
21.56	75
21.58	97
21.6	112
21.62	87
21.64	89
21.66	101
21.68	101
21.7	95
21.72	95
21.74	104
21.76	104
21.78	92
21.8	96
21.82	95
21.84	90
21.86	100
21.88	92
21.9	91
21.92	89
21.94	85
21.96	104
21.98	78
22	104
22.02	111
22.04	83
22.06	110
22.08	90
22.1	98
22.12	107
22.14	95
22.16	99
22.18	106
22.2	89
22.22	86
22.24	109
22.26	116
22.28	106
22.3	93
22.32	122
22.34	107
22.36	76
22.38	91
22.4	93
22.42	114
22.44	92
22.46	86
22.48	112
22.5	92
22.52	83
22.54	88
22.56	101
22.58	104
22.6	109
22.62	99
22.64	109
22.66	109
22.68	107
22.7	91
22.72	91
22.74	87
22.76	94
22.78	111
22.8	92
22.82	85
22.84	96
22.86	109
22.88	99
22.9	92
22.92	99
22.94	92
22.96	86
22.98	94
23	106
23.02	117
23.04	89
23.06	91
23.08	122
23.1	110
23.12	95
23.14	104
23.16	116
23.18	104
23.2	107
23.22	98
23.24	104
23.26	107
23.28	97
23.3	101
23.32	102
23.34	95
23.36	108
23.38	97
23.4	99
23.42	101
23.44	87
23.46	104
23.48	102
23.5	111
23.52	108
23.54	119
23.56	89
23.58	74
23.6	110
23.62	97
23.64	106
23.66	98
23.68	98
23.7	99
23.72	113
23.74	121
23.76	99
23.78	107
23.8	94
23.82	102
23.84	111
23.86	98
23.88	113
23.9	107
23.92	94
23.94	108
23.96	86
23.98	67
24	90
24.02	93
24.04	114
24.06	111
24.08	107
24.1	86
24.12	97
24.14	98
24.16	104
24.18	112
24.2	102
24.22	98
24.24	97
24.26	88
24.28	83
24.3	99
24.32	94
24.34	101
24.36	106
24.38	91
24.4	98
24.42	119
24.44	114
24.46	107
24.48	94
24.5	99
24.52	97
24.54	100
24.56	107
24.58	113
24.6	97
24.62	108
24.64	85
24.66	99
24.68	98
24.7	93
24.72	112
24.74	79
24.76	100
24.78	106
24.8	111
24.82	100
24.84	94
24.86	97
24.88	122
24.9	121
24.92	89
24.94	96
24.96	118
24.98	117
25	97
25.02	93
25.04	113
25.06	108
25.08	106
25.1	113
25.12	99
25.14	105
25.16	95
25.18	116
25.2	119
25.22	108
25.24	117
25.26	104
25.28	127
25.3	130
25.32	135
25.34	115
25.36	140
25.38	126
25.4	141
25.42	142
25.44	121
25.46	122
25.48	107
25.5	113
25.52	126
25.54	115
25.56	102
25.58	124
25.6	116
25.62	125
25.64	141
25.66	126
25.68	113
25.7	121
25.72	124
25.74	114
25.76	120
25.78	113
25.8	135
25.82	137
25.84	135
25.86	136
25.88	120
25.9	141
25.92	122
25.94	128
25.96	144
25.98	131
26	123
26.02	137
26.04	123
26.06	111
26.08	95
26.1	125
26.12	131
26.14	125
26.16	130
26.18	126
26.2	121
26.22	134
26.24	140
26.26	141
26.28	148
26.3	123
26.32	138
26.34	149
26.36	150
26.38	187
26.4	218
26.42	261
26.44	308
26.46	326
26.48	354
26.5	373
26.52	442
26.54	476
26.56	520
26.58	633
26.6	1007
26.62	1747
26.64	3041
26.66	4258
26.68	3254
26.7	2143
26.72	2374
26.74	1964
26.76	1159
26.78	763
26.8	711
26.82	705
26.84	630
26.86	528
26.88	424
26.9	383
26.92	301
26.94	256
26.96	186
26.98	174
27	191
27.02	190
27.04	250
27.06	288
27.08	428
27.1	364
27.12	277
27.14	316
27.16	291
27.18	226
27.2	157
27.22	171
27.24	178
27.26	160
27.28	142
27.3	165
27.32	167
27.34	143
27.36	165
27.38	148
27.4	177
27.42	182
27.44	213
27.46	327
27.48	481
27.5	631
27.52	489
27.54	380
27.56	404
27.58	372
27.6	254
27.62	169
27.64	168
27.66	154
27.68	141
27.7	145
27.72	135
27.74	126
27.76	121
27.78	116
27.8	122
27.82	107
27.84	132
27.86	140
27.88	122
27.9	108
27.92	111
27.94	127
27.96	107
27.98	128
28	107
28.02	113
28.04	116
28.06	126
28.08	115
28.1	105
28.12	101
28.14	114
28.16	120
28.18	120
28.2	97
28.22	115
28.24	108
28.26	104
28.28	98
28.3	119
28.32	107
28.34	136
28.36	114
28.38	108
28.4	102
28.42	105
28.44	107
28.46	96
28.48	104
28.5	116
28.52	119
28.54	105
28.56	108
28.58	106
28.6	100
28.62	106
28.64	102
28.66	90
28.68	99
28.7	101
28.72	97
28.74	114
28.76	102
28.78	110
28.8	93
28.82	94
28.84	112
28.86	112
28.88	89
28.9	96
28.92	87
28.94	91
28.96	102
28.98	106
29	116
29.02	115
29.04	117
29.06	135
29.08	118
29.1	113
29.12	132
29.14	123
29.16	119
29.18	108
29.2	109
29.22	123
29.24	119
29.26	115
29.28	89
29.3	85
29.32	104
29.34	111
29.36	109
29.38	123
29.4	150
29.42	150
29.44	140
29.46	133
29.48	140
29.5	127
29.52	127
29.54	124
29.56	112
29.58	119
29.6	138
29.62	115
29.64	112
29.66	123
29.68	138
29.7	118
29.72	109
29.74	101
29.76	83
29.78	111
29.8	113
29.82	88
29.84	97
29.86	104
29.88	101
29.9	115
29.92	110
29.94	98
29.96	88
29.98	108
30	109
30.02	106
30.04	87
30.06	101
30.08	121
30.1	101
30.12	95
30.14	99
30.16	119
30.18	98
30.2	88
30.22	85
30.24	120
30.26	98
30.28	111
30.3	94
30.32	105
30.34	105
30.36	111
30.38	90
30.4	95
30.42	115
30.44	106
30.46	95
30.48	86
30.5	79
30.52	111
30.54	100
30.56	91
30.58	91
30.6	99
30.62	95
30.64	99
30.66	93
30.68	100
30.7	116
30.72	81
30.74	81
30.76	86
30.78	88
30.8	112
30.82	111
30.84	116
30.86	112
30.88	113
30.9	115
30.92	120
30.94	120
30.96	111
30.98	116
31	109
31.02	100
31.04	89
31.06	112
31.08	105
31.1	95
31.12	108
31.14	88
31.16	90
31.18	101
31.2	90
31.22	94
31.24	104
31.26	93
31.28	99
31.3	88
31.32	91
31.34	99
31.36	83
31.38	87
31.4	99
31.42	92
31.44	84
31.46	85
31.48	93
31.5	68
31.52	82
31.54	91
31.56	91
31.58	88
31.6	98
31.62	94
31.64	98
31.66	93
31.68	79
31.7	115
31.72	81
31.74	101
31.76	96
31.78	91
31.8	101
31.82	111
31.84	92
31.86	115
31.88	106
31.9	107
31.92	85
31.94	92
31.96	101
31.98	89
32	94
32.02	93
32.04	92
32.06	88
32.08	88
32.1	91
32.12	99
32.14	104
32.16	92
32.18	92
32.2	84
32.22	98
32.24	95
32.26	111
32.28	83
32.3	82
32.32	104
32.34	87
32.36	94
32.38	89
32.4	84
32.42	93
32.44	95
32.46	78
32.48	82
32.5	91
32.52	96
32.54	90
32.56	78
32.58	83
32.6	79
32.62	86
32.64	75
32.66	86
32.68	85
32.7	81
32.72	81
32.74	87
32.76	85
32.78	73
32.8	74
32.82	86
32.84	71
32.86	91
32.88	86
32.9	91
32.92	95
32.94	80
32.96	87
32.98	84
33	90
33.02	91
33.04	84
33.06	92
33.08	87
33.1	83
33.12	93
33.14	82
33.16	84
33.18	85
33.2	73
33.22	91
33.24	83
33.26	93
33.28	82
33.3	70
33.32	76
33.34	92
33.36	84
33.38	92
33.4	78
33.42	79
33.44	87
33.46	69
33.48	86
33.5	81
33.52	76
33.54	80
33.56	76
33.58	76
33.6	93
33.62	82
33.64	75
33.66	88
33.68	84
33.7	81
33.72	76
33.74	79
33.76	83
33.78	82
33.8	84
33.82	94
33.84	97
33.86	99
33.88	111
33.9	100
33.92	92
33.94	97
33.96	101
33.98	86
34	100
34.02	90
34.04	71
34.06	80
34.08	76
34.1	85
34.12	74
34.14	78
34.16	68
34.18	76
34.2	81
34.22	67
34.24	71
34.26	74
34.28	79
34.3	80
34.32	57
34.34	73
34.36	69
34.38	70
34.4	74
34.42	71
34.44	79
34.46	80
34.48	75
34.5	78
34.52	72
34.54	84
34.56	89
34.58	66
34.6	70
34.62	87
34.64	87
34.66	82
34.68	99
34.7	80
34.72	83
34.74	84
34.76	89
34.78	72
34.8	75
34.82	55
34.84	79
34.86	84
34.88	73
34.9	79
34.92	88
34.94	84
34.96	71
34.98	76
35	78
35.02	83
35.04	63
35.06	84
35.08	78
35.1	88
35.12	79
35.14	78
35.16	71
35.18	88
35.2	63
35.22	83
35.24	78
35.26	78
35.28	97
35.3	88
35.32	71
35.34	58
35.36	81
35.38	75
35.4	84
35.42	65
35.44	83
35.46	64
35.48	82
35.5	80
35.52	84
35.54	73
35.56	87
35.58	81
35.6	86
35.62	86
35.64	104
35.66	79
35.68	89
35.7	81
35.72	84
35.74	94
35.76	92
35.78	89
35.8	89
35.82	100
35.84	89
35.86	69
35.88	110
35.9	88
35.92	91
35.94	78
35.96	79
35.98	86
36	82
36.02	100
36.04	80
36.06	95
36.08	89
36.1	88
36.12	97
36.14	94
36.16	62
36.18	89
36.2	80
36.22	82
36.24	97
36.26	91
36.28	84
36.3	76
36.32	98
36.34	101
36.36	95
36.38	111
36.4	122
36.42	123
36.44	137
36.46	132
36.48	164
36.5	229
36.52	363
36.54	826
36.56	1451
36.58	1210
36.6	539
36.62	408
36.64	631
36.66	826
36.68	556
36.7	329
36.72	244
36.74	201
36.76	170
36.78	174
36.8	139
36.82	134
36.84	95
36.86	98
36.88	97
36.9	79
36.92	102
36.94	84
36.96	60
36.98	80
37	75
37.02	58
37.04	81
37.06	72
37.08	73
37.1	69
37.12	81
37.14	74
37.16	61
37.18	78
37.2	76
37.22	73
37.24	67
37.26	78
37.28	84
37.3	71
37.32	76
37.34	63
37.36	86
37.38	71
37.4	75
37.42	73
37.44	44
37.46	62
37.48	76
37.5	63
37.52	67
37.54	71
37.56	63
37.58	80
37.6	66
37.62	65
37.64	61
37.66	74
37.68	57
37.7	72
37.72	74
37.74	66
37.76	66
37.78	82
37.8	64
37.82	61
37.84	69
37.86	74
37.88	76
37.9	71
37.92	71
37.94	63
37.96	64
37.98	56
38	67
38.02	67
38.04	57
38.06	62
38.08	78
38.1	66
38.12	66
38.14	64
38.16	64
38.18	78
38.2	64
38.22	71
38.24	61
38.26	72
38.28	67
38.3	59
38.32	68
38.34	78
38.36	69
38.38	80
38.4	66
38.42	57
38.44	66
38.46	66
38.48	72
38.5	70
38.52	61
38.54	58
38.56	71
38.58	54
38.6	75
38.62	61
38.64	73
38.66	66
38.68	68
38.7	57
38.72	59
38.74	52
38.76	79
38.78	76
38.8	57
38.82	49
38.84	62
38.86	59
38.88	49
38.9	60
38.92	45
38.94	67
38.96	63
38.98	46
39	48
39.02	50
39.04	58
39.06	50
39.08	62
39.1	67
39.12	74
39.14	67
39.16	74
39.18	67
39.2	59
39.22	60
39.24	54
39.26	64
39.28	73
39.3	62
39.32	79
39.34	61
39.36	60
39.38	80
39.4	82
39.42	92
39.44	119
39.46	150
39.48	254
39.5	236
39.52	143
39.54	118
39.56	143
39.58	140
39.6	138
39.62	102
39.64	71
39.66	89
39.68	88
39.7	69
39.72	68
39.74	69
39.76	62
39.78	73
39.8	62
39.82	67
39.84	40
39.86	73
39.88	49
39.9	63
39.92	58
39.94	60
39.96	68
39.98	78
40	57
40.02	66
40.04	68
40.06	53
40.08	38
40.1	55
40.12	68
40.14	73
40.16	75
40.18	55
40.2	74
40.22	67
40.24	50
40.26	88
40.28	102
40.3	146
40.32	116
40.34	88
40.36	93
40.38	88
40.4	102
40.42	88
40.44	86
40.46	65
40.48	69
40.5	58
40.52	63
40.54	61
40.56	59
40.58	60
40.6	63
40.62	65
40.64	56
40.66	53
40.68	60
40.7	56
40.72	71
40.74	55
40.76	64
40.78	61
40.8	53
40.82	60
40.84	53
40.86	46
40.88	64
40.9	75
40.92	63
40.94	65
40.96	71
40.98	60
41	48
41.02	44
41.04	57
41.06	44
41.08	55
41.1	58
41.12	56
41.14	53
41.16	57
41.18	58
41.2	53
41.22	62
41.24	42
41.26	56
41.28	52
41.3	55
41.32	39
41.34	44
41.36	52
41.38	61
41.4	48
41.42	54
41.44	49
41.46	66
41.48	76
41.5	55
41.52	57
41.54	57
41.56	45
41.58	49
41.6	61
41.62	59
41.64	63
41.66	57
41.68	62
41.7	42
41.72	55
41.74	70
41.76	69
41.78	79
41.8	60
41.82	54
41.84	70
41.86	47
41.88	46
41.9	65
41.92	55
41.94	48
41.96	52
41.98	58
42	73
42.02	53
42.04	55
42.06	66
42.08	61
42.1	58
42.12	50
42.14	62
42.16	58
42.18	53
42.2	61
42.22	73
42.24	60
42.26	55
42.28	58
42.3	54
42.32	69
42.34	66
42.36	67
42.38	64
42.4	81
42.42	88
42.44	126
42.46	148
42.48	137
42.5	121
42.52	98
42.54	87
42.56	107
42.58	119
42.6	87
42.62	80
42.64	81
42.66	69
42.68	71
42.7	62
42.72	61
42.74	56
42.76	60
42.78	68
42.8	57
42.82	62
42.84	58
42.86	59
42.88	56
42.9	61
42.92	69
42.94	84
42.96	58
42.98	64
43	50
43.02	58
43.04	56
43.06	44
43.08	60
43.1	70
43.12	56
43.14	61
43.16	54
43.18	65
43.2	49
43.22	57
43.24	67
43.26	63
43.28	64
43.3	53
43.32	65
43.34	44
43.36	50
43.38	53
43.4	48
43.42	53
43.44	45
43.46	57
43.48	47
43.5	69
43.52	53
43.54	45
43.56	60
43.58	53
43.6	48
43.62	57
43.64	56
43.66	49
43.68	56
43.7	53
43.72	59
43.74	58
43.76	64
43.78	43
43.8	49
43.82	46
43.84	67
43.86	71
43.88	49
43.9	60
43.92	50
43.94	56
43.96	55
43.98	67
44	64
44.02	43
44.04	41
44.06	55
44.08	49
44.1	76
44.12	61
44.14	61
44.16	54
44.18	59
44.2	52
44.22	57
44.24	59
44.26	54
44.28	46
44.3	47
44.32	50
44.34	58
44.36	45
44.38	56
44.4	57
44.42	58
44.44	54
44.46	59
44.48	57
44.5	49
44.52	50
44.54	56
44.56	56
44.58	57
44.6	49
44.62	45
44.64	59
44.66	56
44.68	66
44.7	66
44.72	67
44.74	49
44.76	54
44.78	47
44.8	67
44.82	56
44.84	57
44.86	45
44.88	45
44.9	55
44.92	49
44.94	57
[truncated: 1,253 more rows]

## Sheet: raw data from Fig4g-100BP
Table 48 Raw data of the diffractogram of geopolymers with the addition of SSA from Bragança Paulista with 100% MK
2theta	counts (square root)
5	324
5.02	357
5.04	364
5.06	337
5.08	339
5.1	328
5.12	359
5.14	293
5.16	321
5.18	307
5.2	314
5.22	272
5.24	269
5.26	260
5.28	264
5.3	263
5.32	266
5.34	253
5.36	243
5.38	252
5.4	259
5.42	260
5.44	249
5.46	239
5.48	231
5.5	237
5.52	237
5.54	215
5.56	219
5.58	213
5.6	227
5.62	247
5.64	235
5.66	226
5.68	202
5.7	218
5.72	214
5.74	191
5.76	190
5.78	218
5.8	210
5.82	205
5.84	203
5.86	205
5.88	216
5.9	205
5.92	206
5.94	221
5.96	198
5.98	188
6	203
6.02	185
6.04	196
6.06	187
6.08	163
6.1	206
6.12	194
6.14	197
6.16	194
6.18	161
6.2	201
6.22	199
6.24	193
6.26	182
6.28	198
6.3	180
6.32	144
6.34	163
6.36	198
6.38	192
6.4	177
6.42	203
6.44	157
6.46	189
6.48	187
6.5	182
6.52	161
6.54	165
6.56	174
6.58	160
6.6	170
6.62	164
6.64	157
6.66	169
6.68	184
6.7	163
6.72	174
6.74	161
6.76	170
6.78	154
6.8	145
6.82	148
6.84	147
6.86	147
6.88	131
6.9	162
6.92	161
6.94	172
6.96	137
6.98	157
7	154
7.02	164
7.04	156
7.06	149
7.08	146
7.1	144
7.12	173
7.14	140
7.16	149
7.18	150
7.2	154
7.22	148
7.24	141
7.26	136
7.28	147
7.3	136
7.32	148
7.34	142
7.36	126
7.38	146
7.4	151
7.42	153
7.44	157
7.46	157
7.48	135
7.5	150
7.52	124
7.54	144
7.56	151
7.58	144
7.6	149
7.62	157
7.64	163
7.66	130
7.68	146
7.7	148
7.72	125
7.74	142
7.76	140
7.78	133
7.8	131
7.82	126
7.84	140
7.86	134
7.88	138
7.9	141
7.92	139
7.94	154
7.96	140
7.98	120
8	125
8.02	119
8.04	141
8.06	133
8.08	126
8.1	141
8.12	135
8.14	130
8.16	137
8.18	101
8.2	142
8.22	123
8.24	111
8.26	128
8.28	144
8.3	120
8.32	121
8.34	123
8.36	118
8.38	120
8.4	95
8.42	128
8.44	143
8.46	107
8.48	118
8.5	126
8.52	140
8.54	127
8.56	138
8.58	134
8.6	114
8.62	120
8.64	115
8.66	114
8.68	114
8.7	138
8.72	142
8.74	137
8.76	137
8.78	137
8.8	132
8.82	140
8.84	137
8.86	143
8.88	146
8.9	122
8.92	136
8.94	136
8.96	139
8.98	142
9	133
9.02	132
9.04	121
9.06	113
9.08	121
9.1	121
9.12	127
9.14	134
9.16	127
9.18	105
9.2	116
9.22	133
9.24	120
9.26	106
9.28	115
9.3	112
9.32	114
9.34	112
9.36	124
9.38	116
9.4	107
9.42	121
9.44	111
9.46	116
9.48	149
9.5	93
9.52	106
9.54	99
9.56	91
9.58	113
9.6	122
9.62	119
9.64	123
9.66	111
9.68	117
9.7	127
9.72	113
9.74	121
9.76	118
9.78	93
9.8	120
9.82	106
9.84	107
9.86	118
9.88	88
9.9	130
9.92	96
9.94	106
9.96	105
9.98	113
10	100
10.02	113
10.04	95
10.06	97
10.08	108
10.1	90
10.12	111
10.14	99
10.16	98
10.18	95
10.2	107
10.22	108
10.24	92
10.26	105
10.28	85
10.3	111
10.32	117
10.34	100
10.36	109
10.38	104
10.4	93
10.42	97
10.44	89
10.46	104
10.48	91
10.5	100
10.52	108
10.54	95
10.56	98
10.58	110
10.6	88
10.62	98
10.64	104
10.66	105
10.68	94
10.7	105
10.72	90
10.74	98
10.76	102
10.78	98
10.8	105
10.82	94
10.84	97
10.86	105
10.88	100
10.9	99
10.92	88
10.94	115
10.96	87
10.98	88
11	96
11.02	92
11.04	76
11.06	91
11.08	96
11.1	88
11.12	113
11.14	93
11.16	109
11.18	90
11.2	99
11.22	96
11.24	87
11.26	89
11.28	95
11.3	86
11.32	98
11.34	108
11.36	96
11.38	111
11.4	88
11.42	114
11.44	78
11.46	90
11.48	100
11.5	99
11.52	88
11.54	95
11.56	97
11.58	82
11.6	93
11.62	81
11.64	81
11.66	107
11.68	88
11.7	98
11.72	80
11.74	82
11.76	101
11.78	91
11.8	85
11.82	90
11.84	100
11.86	88
11.88	85
11.9	95
11.92	88
11.94	89
11.96	80
11.98	85
12	100
12.02	85
12.04	92
12.06	84
12.08	76
12.1	80
12.12	95
12.14	100
12.16	90
12.18	101
12.2	78
12.22	89
12.24	88
12.26	87
12.28	93
12.3	86
12.32	82
12.34	100
12.36	99
12.38	91
12.4	101
12.42	123
12.44	95
12.46	90
12.48	88
12.5	67
12.52	73
12.54	81
12.56	90
12.58	93
12.6	94
12.62	84
12.64	86
12.66	85
12.68	102
12.7	83
12.72	105
12.74	84
12.76	78
12.78	78
12.8	84
12.82	88
12.84	87
12.86	99
12.88	73
12.9	89
12.92	91
12.94	102
12.96	85
12.98	81
13	89
13.02	82
13.04	100
13.06	65
13.08	79
13.1	64
13.12	83
13.14	91
13.16	84
13.18	68
13.2	81
13.22	79
13.24	76
13.26	69
13.28	82
13.3	78
13.32	95
13.34	89
13.36	71
13.38	69
13.4	91
13.42	88
13.44	89
13.46	72
13.48	81
13.5	74
13.52	83
13.54	83
13.56	60
13.58	111
13.6	75
13.62	73
13.64	83
13.66	91
13.68	72
13.7	98
13.72	87
13.74	92
13.76	84
13.78	100
13.8	75
13.82	90
13.84	88
13.86	94
13.88	100
13.9	89
13.92	85
13.94	67
13.96	80
13.98	75
14	74
14.02	100
14.04	84
14.06	69
14.08	78
14.1	64
14.12	89
14.14	79
14.16	72
14.18	97
14.2	71
14.22	90
14.24	71
14.26	81
14.28	90
14.3	72
14.32	72
14.34	71
14.36	71
14.38	81
14.4	74
14.42	93
14.44	81
14.46	96
14.48	85
14.5	83
14.52	72
14.54	87
14.56	96
14.58	78
14.6	87
14.62	82
14.64	87
14.66	79
14.68	73
14.7	75
14.72	63
14.74	79
14.76	90
14.78	75
14.8	81
14.82	65
14.84	80
14.86	72
14.88	84
14.9	64
14.92	97
14.94	86
14.96	71
14.98	74
15	82
15.02	88
15.04	84
15.06	87
15.08	79
15.1	88
15.12	79
15.14	96
15.16	85
15.18	91
15.2	61
15.22	95
15.24	79
15.26	84
15.28	75
15.3	75
15.32	89
15.34	78
15.36	84
15.38	63
15.4	67
15.42	67
15.44	104
15.46	70
15.48	59
15.5	81
15.52	85
15.54	66
15.56	79
15.58	84
15.6	75
15.62	75
15.64	80
15.66	106
15.68	81
15.7	64
15.72	85
15.74	81
15.76	82
15.78	74
15.8	72
15.82	74
15.84	95
15.86	81
15.88	86
15.9	80
15.92	75
15.94	88
15.96	84
15.98	67
16	72
16.02	86
16.04	73
16.06	72
16.08	76
16.1	70
16.12	85
16.14	87
16.16	76
16.18	94
16.2	75
16.22	76
16.24	88
16.26	75
16.28	76
16.3	71
16.32	71
16.34	75
16.36	89
16.38	73
16.4	73
16.42	75
16.44	74
16.46	79
16.48	85
16.5	68
16.52	69
16.54	74
16.56	70
16.58	84
16.6	71
16.62	83
16.64	61
16.66	76
16.68	69
16.7	88
16.72	79
16.74	73
16.76	90
16.78	84
16.8	67
16.82	76
16.84	91
16.86	89
16.88	89
16.9	87
16.92	68
16.94	80
16.96	83
16.98	65
17	61
17.02	75
17.04	78
17.06	69
17.08	66
17.1	79
17.12	83
17.14	89
17.16	82
17.18	84
17.2	81
17.22	74
17.24	82
17.26	114
17.28	76
17.3	73
17.32	83
17.34	98
17.36	69
17.38	72
17.4	78
17.42	89
17.44	65
17.46	86
17.48	83
17.5	83
17.52	76
17.54	80
17.56	90
17.58	78
17.6	82
17.62	85
17.64	75
17.66	76
17.68	69
17.7	92
17.72	74
17.74	76
17.76	84
17.78	84
17.8	88
17.82	76
17.84	76
17.86	84
17.88	90
17.9	86
17.92	88
17.94	94
17.96	67
17.98	83
18	72
18.02	85
18.04	70
18.06	74
18.08	87
18.1	72
18.12	76
18.14	89
18.16	88
18.18	84
18.2	72
18.22	67
18.24	66
18.26	78
18.28	75
18.3	72
18.32	86
18.34	85
18.36	87
18.38	76
18.4	90
18.42	82
18.44	83
18.46	65
18.48	75
18.5	84
18.52	75
18.54	76
18.56	81
18.58	87
18.6	78
18.62	68
18.64	66
18.66	59
18.68	64
18.7	83
18.72	62
18.74	76
18.76	70
18.78	52
18.8	83
18.82	66
18.84	72
18.86	74
18.88	78
18.9	81
18.92	70
18.94	65
18.96	60
18.98	75
19	74
19.02	65
19.04	74
19.06	69
19.08	65
19.1	73
19.12	66
19.14	79
19.16	64
19.18	72
19.2	72
19.22	75
19.24	76
19.26	70
19.28	73
19.3	68
19.32	80
19.34	75
19.36	70
19.38	76
19.4	85
19.42	79
19.44	81
19.46	62
19.48	74
19.5	69
19.52	92
19.54	84
19.56	72
19.58	75
19.6	68
19.62	83
19.64	72
19.66	84
19.68	73
19.7	80
19.72	84
19.74	86
19.76	87
19.78	73
19.8	84
19.82	87
19.84	79
19.86	78
19.88	83
19.9	65
19.92	73
19.94	87
19.96	86
19.98	86
20	82
20.02	84
20.04	66
20.06	75
20.08	91
20.1	80
20.12	75
20.14	72
20.16	86
20.18	80
20.2	89
20.22	87
20.24	87
20.26	79
20.28	87
20.3	84
20.32	71
20.34	87
20.36	85
20.38	97
20.4	90
20.42	89
20.44	114
20.46	92
20.48	75
20.5	73
20.52	88
20.54	90
20.56	87
20.58	80
20.6	85
20.62	96
20.64	118
20.66	96
20.68	115
20.7	117
20.72	143
20.74	140
20.76	158
20.78	185
20.8	205
20.82	203
20.84	277
20.86	433
20.88	1114
20.9	2046
20.92	2150
20.94	1418
20.96	1372
20.98	874
21	413
21.02	245
21.04	267
21.06	222
21.08	215
21.1	212
21.12	190
21.14	182
21.16	117
21.18	94
21.2	78
21.22	82
21.24	93
21.26	94
21.28	91
21.3	80
21.32	89
21.34	84
21.36	79
21.38	82
21.4	101
21.42	84
21.44	69
21.46	71
21.48	69
21.5	75
21.52	84
21.54	68
21.56	70
21.58	87
21.6	80
21.62	81
21.64	75
21.66	82
21.68	88
21.7	68
21.72	76
21.74	81
21.76	87
21.78	94
21.8	72
21.82	79
21.84	76
21.86	72
21.88	92
21.9	68
21.92	79
21.94	92
21.96	76
21.98	72
22	82
22.02	71
22.04	83
22.06	78
22.08	81
22.1	78
22.12	74
22.14	78
22.16	80
22.18	82
22.2	90
22.22	76
22.24	75
22.26	75
22.28	75
22.3	78
22.32	68
22.34	76
22.36	76
22.38	70
22.4	98
22.42	94
22.44	82
22.46	81
22.48	82
22.5	81
22.52	86
22.54	64
22.56	62
22.58	91
22.6	74
22.62	92
22.64	74
22.66	82
22.68	87
22.7	73
22.72	80
22.74	78
22.76	80
22.78	87
22.8	102
22.82	80
22.84	80
22.86	75
22.88	96
22.9	83
22.92	83
22.94	74
22.96	73
22.98	64
23	84
23.02	95
23.04	76
23.06	73
23.08	83
23.1	81
23.12	84
23.14	90
23.16	90
23.18	94
23.2	74
23.22	71
23.24	79
23.26	76
23.28	87
23.3	80
23.32	85
23.34	83
23.36	86
23.38	80
23.4	81
23.42	84
23.44	87
23.46	89
23.48	76
23.5	72
23.52	74
23.54	83
23.56	72
23.58	85
23.6	75
23.62	73
23.64	71
23.66	93
23.68	71
23.7	62
23.72	85
23.74	88
23.76	78
23.78	85
23.8	83
23.82	85
23.84	73
23.86	72
23.88	75
23.9	78
23.92	84
23.94	73
23.96	73
23.98	91
24	98
24.02	93
24.04	83
24.06	85
24.08	83
24.1	82
24.12	82
24.14	73
24.16	83
24.18	86
24.2	84
24.22	86
24.24	86
24.26	71
24.28	67
24.3	89
24.32	99
24.34	73
24.36	68
24.38	74
24.4	78
24.42	74
24.44	81
24.46	79
24.48	85
24.5	87
24.52	88
24.54	99
24.56	76
24.58	88
24.6	93
24.62	91
24.64	91
24.66	100
24.68	81
24.7	68
24.72	88
24.74	84
24.76	93
24.78	108
24.8	93
24.82	95
24.84	124
24.86	106
24.88	101
24.9	99
24.92	79
24.94	94
24.96	85
24.98	89
25	63
25.02	89
25.04	95
25.06	95
25.08	93
25.1	85
25.12	87
25.14	85
25.16	70
25.18	87
25.2	91
25.22	95
25.24	87
25.26	74
25.28	87
25.3	90
25.32	100
25.34	110
25.36	88
25.38	108
25.4	93
25.42	108
25.44	118
25.46	88
25.48	92
25.5	93
25.52	92
25.54	99
25.56	101
25.58	70
25.6	99
25.62	79
25.64	87
25.66	80
25.68	88
25.7	99
25.72	89
25.74	84
25.76	112
25.78	101
25.8	91
25.82	101
25.84	95
25.86	94
25.88	101
25.9	117
25.92	94
25.94	109
25.96	98
25.98	113
26	100
26.02	102
26.04	96
26.06	89
26.08	105
26.1	99
26.12	112
26.14	108
26.16	89
26.18	110
26.2	94
26.22	98
26.24	97
26.26	109
26.28	111
26.3	101
26.32	88
26.34	95
26.36	112
26.38	132
26.4	119
26.42	109
26.44	144
26.46	202
26.48	221
26.5	271
26.52	256
26.54	287
26.56	330
26.58	339
26.6	438
26.62	562
26.64	733
26.66	1053
26.68	2330
26.7	2721
26.72	1711
26.74	1277
26.76	1600
26.78	1102
26.8	642
26.82	460
26.84	437
26.86	405
26.88	389
26.9	326
26.92	271
26.94	251
26.96	204
26.98	214
27	203
27.02	178
27.04	180
27.06	167
27.08	176
27.1	197
27.12	164
27.14	166
27.16	167
27.18	177
27.2	158
27.22	144
27.24	154
27.26	131
27.28	148
27.3	131
27.32	143
27.34	117
27.36	114
27.38	130
27.4	117
27.42	122
27.44	108
27.46	100
27.48	130
27.5	117
27.52	130
27.54	116
27.56	140
27.58	118
27.6	122
27.62	133
27.64	127
27.66	121
27.68	105
27.7	90
27.72	92
27.74	86
27.76	93
27.78	84
27.8	117
27.82	97
27.84	96
27.86	98
27.88	107
27.9	111
27.92	98
27.94	95
27.96	85
27.98	95
28	91
28.02	92
28.04	85
28.06	83
28.08	85
28.1	88
28.12	105
28.14	100
28.16	99
28.18	99
28.2	86
28.22	92
28.24	73
28.26	80
28.28	100
28.3	108
28.32	74
28.34	81
28.36	82
28.38	102
28.4	90
28.42	89
28.44	95
28.46	102
28.48	95
28.5	80
28.52	101
28.54	88
28.56	82
28.58	94
28.6	92
28.62	82
28.64	87
28.66	106
28.68	81
28.7	88
28.72	85
28.74	88
28.76	105
28.78	85
28.8	81
28.82	89
28.84	84
28.86	108
28.88	87
28.9	85
28.92	82
28.94	66
28.96	84
28.98	74
29	80
29.02	93
29.04	83
29.06	89
29.08	93
29.1	95
29.12	95
29.14	108
29.16	93
29.18	91
29.2	78
29.22	82
29.24	82
29.26	86
29.28	102
29.3	99
29.32	117
29.34	90
29.36	86
29.38	97
29.4	145
29.42	163
29.44	158
29.46	135
29.48	141
29.5	140
29.52	136
29.54	137
29.56	98
29.58	101
29.6	105
29.62	118
29.64	91
29.66	105
29.68	102
29.7	105
29.72	97
29.74	113
29.76	104
29.78	80
29.8	100
29.82	83
29.84	95
29.86	96
29.88	94
29.9	90
29.92	92
29.94	79
29.96	83
29.98	79
30	70
30.02	76
30.04	95
30.06	79
30.08	84
30.1	90
30.12	89
30.14	95
30.16	78
30.18	81
30.2	94
30.22	106
30.24	87
30.26	106
30.28	105
30.3	78
30.32	98
30.34	102
30.36	90
30.38	84
30.4	90
30.42	95
30.44	108
30.46	97
30.48	71
30.5	94
30.52	79
30.54	82
30.56	78
30.58	88
30.6	73
30.62	70
30.64	90
30.66	91
30.68	82
30.7	71
30.72	65
30.74	71
30.76	93
30.78	81
30.8	69
30.82	74
30.84	86
30.86	86
30.88	99
30.9	72
30.92	67
30.94	76
30.96	73
30.98	63
31	85
31.02	81
31.04	95
31.06	93
31.08	72
31.1	97
31.12	79
31.14	83
31.16	94
31.18	76
31.2	71
31.22	86
31.24	84
31.26	61
31.28	66
31.3	79
31.32	76
31.34	82
31.36	67
31.38	82
31.4	95
31.42	69
31.44	95
31.46	109
31.48	95
31.5	83
31.52	69
31.54	96
31.56	95
31.58	75
31.6	97
31.62	81
31.64	88
31.66	100
31.68	87
31.7	83
31.72	94
31.74	83
31.76	74
31.78	89
31.8	85
31.82	102
31.84	99
31.86	88
31.88	74
31.9	90
31.92	86
31.94	96
31.96	82
31.98	81
32	93
32.02	73
32.04	88
32.06	72
32.08	86
32.1	92
32.12	91
32.14	104
32.16	91
32.18	84
32.2	95
32.22	96
32.24	104
32.26	79
32.28	96
32.3	92
32.32	70
32.34	73
32.36	86
32.38	79
32.4	104
32.42	96
32.44	91
32.46	78
32.48	74
32.5	74
32.52	73
32.54	79
32.56	82
32.58	73
32.6	69
32.62	66
32.64	74
32.66	102
32.68	71
32.7	80
32.72	90
32.74	81
32.76	76
32.78	72
32.8	76
32.82	75
32.84	107
32.86	75
32.88	94
32.9	79
32.92	91
32.94	78
32.96	73
32.98	91
33	83
33.02	80
33.04	86
33.06	83
33.08	95
33.1	88
33.12	90
33.14	78
33.16	74
33.18	89
33.2	86
33.22	86
33.24	81
33.26	76
33.28	90
33.3	92
33.32	81
33.34	105
33.36	84
33.38	98
33.4	74
33.42	81
33.44	75
33.46	69
33.48	88
33.5	71
33.52	70
33.54	70
33.56	59
33.58	82
33.6	73
33.62	75
33.64	65
33.66	93
33.68	91
33.7	80
33.72	69
33.74	61
33.76	69
33.78	59
33.8	63
33.82	82
33.84	67
33.86	60
33.88	65
33.9	67
33.92	58
33.94	74
33.96	67
33.98	72
34	73
34.02	66
34.04	80
34.06	72
34.08	59
34.1	70
34.12	60
34.14	63
34.16	83
34.18	74
34.2	61
34.22	73
34.24	69
34.26	64
34.28	47
34.3	73
34.32	54
34.34	55
34.36	70
34.38	70
34.4	55
34.42	58
34.44	72
34.46	64
34.48	46
34.5	62
34.52	64
34.54	65
34.56	62
34.58	67
34.6	71
34.62	71
34.64	59
34.66	74
34.68	76
34.7	47
34.72	47
34.74	61
34.76	66
34.78	68
34.8	72
34.82	67
34.84	75
34.86	79
34.88	69
34.9	48
34.92	66
34.94	60
34.96	62
34.98	59
35	59
35.02	68
35.04	70
35.06	74
35.08	70
35.1	58
35.12	62
35.14	59
35.16	58
35.18	79
35.2	62
35.22	72
35.24	71
35.26	78
35.28	79
35.3	86
35.32	68
35.34	71
35.36	66
35.38	73
35.4	82
35.42	86
35.44	80
35.46	74
35.48	65
35.5	64
35.52	73
35.54	61
35.56	83
35.58	87
35.6	92
35.62	83
35.64	91
35.66	95
35.68	71
35.7	76
35.72	108
35.74	113
35.76	94
35.78	92
35.8	90
35.82	87
35.84	81
35.86	82
35.88	79
35.9	88
35.92	100
35.94	99
35.96	78
35.98	82
36	89
36.02	94
36.04	80
36.06	82
36.08	96
36.1	87
36.12	66
36.14	82
36.16	81
36.18	82
36.2	75
36.22	54
36.24	58
36.26	76
36.28	60
36.3	72
36.32	61
36.34	70
36.36	53
36.38	59
36.4	84
36.42	72
36.44	70
36.46	68
36.48	82
36.5	91
36.52	97
36.54	120
36.56	230
36.58	571
36.6	809
36.62	460
36.64	221
36.66	226
36.68	376
36.7	443
36.72	234
36.74	136
36.76	112
36.78	104
36.8	96
36.82	93
36.84	85
36.86	85
36.88	75
36.9	58
36.92	58
36.94	85
36.96	71
36.98	72
37	71
37.02	55
37.04	64
37.06	48
37.08	56
37.1	69
37.12	66
37.14	72
37.16	58
37.18	70
37.2	47
37.22	53
37.24	53
37.26	60
37.28	56
37.3	58
37.32	60
37.34	64
37.36	52
37.38	61
37.4	57
37.42	58
37.44	52
37.46	66
37.48	65
37.5	64
37.52	64
37.54	62
37.56	65
37.58	61
37.6	62
37.62	55
37.64	56
37.66	61
37.68	56
37.7	57
37.72	59
37.74	60
37.76	60
37.78	41
37.8	49
37.82	60
37.84	59
37.86	67
37.88	56
37.9	37
37.92	59
37.94	66
37.96	64
37.98	68
38	49
38.02	42
38.04	41
38.06	57
38.08	52
38.1	47
38.12	44
38.14	47
38.16	59
38.18	64
38.2	46
38.22	49
38.24	79
38.26	40
38.28	39
38.3	50
38.32	57
38.34	53
38.36	48
38.38	45
38.4	55
38.42	62
38.44	52
38.46	37
38.48	37
38.5	46
38.52	32
38.54	39
38.56	44
38.58	62
38.6	58
38.62	71
38.64	48
38.66	53
38.68	52
38.7	74
38.72	53
38.74	41
38.76	54
38.78	55
38.8	56
38.82	55
38.84	48
38.86	42
38.88	56
38.9	45
38.92	56
38.94	42
38.96	44
38.98	50
39	55
39.02	48
39.04	61
39.06	49
39.08	57
39.1	38
39.12	43
39.14	50
39.16	45
39.18	54
39.2	58
39.22	48
39.24	68
39.26	57
39.28	46
39.3	68
39.32	79
39.34	66
39.36	72
39.38	66
39.4	58
39.42	70
39.44	86
39.46	75
39.48	137
39.5	162
39.52	159
39.54	134
39.56	100
39.58	85
39.6	130
39.62	130
39.64	107
39.66	94
39.68	60
39.7	53
39.72	57
39.74	61
39.76	53
39.78	48
39.8	63
39.82	49
39.84	45
39.86	57
39.88	50
39.9	42
39.92	52
39.94	57
39.96	54
39.98	43
40	54
40.02	55
40.04	50
40.06	48
40.08	60
40.1	62
40.12	62
40.14	48
40.16	61
40.18	37
40.2	40
40.22	56
40.24	59
40.26	55
40.28	52
40.3	70
40.32	74
40.34	98
40.36	111
40.38	89
40.4	65
40.42	67
40.44	66
40.46	72
40.48	66
40.5	59
40.52	48
40.54	41
40.56	48
40.58	53
40.6	58
40.62	39
40.64	38
40.66	58
40.68	57
40.7	43
40.72	42
40.74	49
40.76	59
40.78	56
40.8	61
40.82	61
40.84	54
40.86	43
40.88	47
40.9	53
40.92	66
40.94	61
40.96	62
40.98	53
41	46
41.02	55
41.04	56
41.06	49
41.08	48
41.1	53
41.12	47
41.14	52
41.16	58
41.18	40
41.2	47
41.22	56
41.24	52
41.26	63
41.28	49
41.3	58
41.32	47
41.34	56
41.36	40
41.38	49
41.4	47
41.42	50
41.44	55
41.46	48
41.48	49
41.5	47
41.52	47
41.54	43
41.56	52
41.58	48
41.6	44
41.62	36
41.64	49
41.66	48
41.68	40
41.7	61
41.72	55
41.74	46
41.76	41
41.78	43
41.8	37
41.82	44
41.84	67
41.86	47
41.88	59
41.9	47
41.92	48
41.94	56
41.96	43
41.98	52
42	50
42.02	45
42.04	62
42.06	43
42.08	60
42.1	41
42.12	48
42.14	39
42.16	58
42.18	46
42.2	49
42.22	46
42.24	62
42.26	59
42.28	64
42.3	68
42.32	78
42.34	58
42.36	68
42.38	62
42.4	80
42.42	88
42.44	136
42.46	298
42.48	453
42.5	470
42.52	391
42.54	235
42.56	192
42.58	241
42.6	294
42.62	256
42.64	195
42.66	130
42.68	122
42.7	98
42.72	97
42.74	67
42.76	71
42.78	68
42.8	68
42.82	55
42.84	52
42.86	48
42.88	54
42.9	61
42.92	54
42.94	54
42.96	48
42.98	47
43	46
43.02	45
43.04	61
43.06	46
43.08	39
43.1	50
43.12	38
43.14	55
43.16	48
43.18	47
43.2	58
43.22	54
43.24	48
43.26	63
43.28	69
43.3	66
43.32	55
43.34	53
43.36	66
43.38	60
43.4	50
43.42	47
43.44	67
43.46	42
43.48	52
43.5	40
43.52	43
43.54	49
43.56	75
43.58	41
43.6	48
43.62	45
43.64	50
43.66	37
43.68	55
43.7	40
43.72	37
43.74	37
43.76	42
43.78	44
43.8	34
43.82	35
43.84	49
43.86	43
43.88	38
43.9	48
43.92	43
43.94	41
43.96	50
43.98	34
44	54
44.02	47
44.04	50
44.06	49
44.08	50
44.1	43
44.12	52
44.14	37
44.16	52
44.18	46
44.2	42
44.22	58
44.24	47
44.26	32
44.28	50
44.3	52
44.32	59
44.34	47
44.36	35
44.38	44
44.4	38
44.42	50
44.44	52
44.46	50
44.48	52
44.5	53
44.52	35
44.54	54
44.56	52
44.58	45
44.6	38
44.62	34
44.64	42
44.66	43
44.68	47
44.7	38
44.72	54
44.74	41
44.76	33
44.78	40
44.8	38
44.82	55
44.84	46
44.86	48
44.88	57
44.9	38
44.92	41
44.94	33
[truncated: 1,253 more rows]
